# Supplementary material for: Hearing Sensitivity of Primates: Recurrent and Episodic Positive Selection in Hair Cells and Stereocilia Protein-Coding Genes
Source: Genome Biol Evol. 2021 Jun 17;13(8):evab133. doi: 10.1093/gbe/evab133 (PMC8358225; doi:10.1093/gbe/evab133)
Supplement: evab133_Supplementary_Data [file evab133_supplementary_data.zip]

Archive with 2 entries (2 files):
- GBE201128_revision_Supplementary_Information_1.pdf
- GBE201128_revision_Supplementary_Information_2.xlsx
