# Supplementary material for: Hearing Sensitivity of Primates: Recurrent and Episodic Positive Selection in Hair Cells and Stereocilia Protein-Coding Genes
Source: Genome Biol Evol. 2021 Jun 17;13(8):evab133. doi: 10.1093/gbe/evab133 (PMC8358225; doi:10.1093/gbe/evab133)
Supplement: evab133_Supplementary_Data [file evab133_supplementary_data.zip › GBE201128_revision_Supplementary_Information_2.xlsx]

## Sheet: S1
Table S1 EARxpress database			Mouse															Human
Mouse			Hickox et al. 2017	Scheffer et al. 2015				Liu et al. 2014												Mutai et al. 2018
Mouse gene name	Other gene name	Full gene name	Inner ear hair cells	Embryonic and postnatal hair cells	Postnatal hair cells	Cochlear hair cells	Utricular hair cells	TOP 200 genes expressed in IHCs	TOP 200 genes expressed in OHCs	TOP 150 genes differentially expressed in IHCs	TOP 150 genes differentially expressed in OHCs	Top 150 uniquely expressed in IHCs	Top 150 uniquely expressed in OHCs	Genes encoding proteins associated with stereocilia bundles	Genes associated with ion channels, neurotransmitter vesicle transport and release, and Ach receptors	Genes important for cell-cycle regulation	Deafness genes	Human Gene name	GO terms related to hearing	Genes over-expressed in human cochlear
Aadacl2	Aadacl2	Arylacetamide deacetylase like 2	0	0	0	0	0	0	0	0	0	0	0	0	0	0	0	AADACL2	0	1
Clca2	Clca5	Calcium activated chloride channel regulator 2	0	0	0	0	0	0	0	0	0	0	0	0	0	0	0	CLCA2	0	1
Coch	Coch	cochlin	1	0	0	0	0	0	0	0	1	0	0	0	0	0	1	COCH	Sensory perception of sound	1
Col10a1	Col10a1	Collagen alpha-1(X) chain	0	0	0	0	0	0	0	0	0	0	0	0	0	0	0	COL10A1	0	1
Cst6	Cst6	Cystatin E/M	0	0	0	0	0	0	0	0	0	0	0	0	0	0	0	CST6	0	1
Dnase1	Dnase1	deoxyribonuclease I	0	0	0	1	0	0	0	0	1	0	0	0	0	0	0	DNASE1	0	1
Ebf1	Coe1	Transcription factor COE1	0	0	0	0	0	0	0	0	0	0	0	0	0	0	0	EBF1	0	1
Ecm2	Ecm2	Extracellular matrix protein 2	0	0	0	0	0	0	0	0	0	0	0	0	0	0	0	ECM2	0	1
Egfl8	Ng3	Epidermal growth factor-like protein 8	0	0	0	0	0	0	0	0	0	0	0	0	0	0	0	EGFL8	0	1
Esrrg	Err3	Estrogen-related receptor gamma	0	0	0	0	0	0	0	0	0	0	0	0	0	0	0	ESRRG	0	1
Il17rb	Evi27	Interleukin-17 receptor B	0	0	0	0	0	0	0	0	0	0	0	0	0	0	0	IL17B	0	1
Kcnb2	Kcnb2	potassium voltage gated channel, Shab-related subfamily, member 2	0	0	0	0	0	0	0	0	0	0	0	0	1	0	0	KCNB2	0	1
Kcnj13	Kcnj13	potassium inwardly-rectifying channel, subfamily J, member 13	1	0	0	0	0	0	0	0	0	0	0	0	1	0	0	KCNJ13	0	1
Krt24	Krt24	keratin 24	1	0	0	0	0	0	0	0	0	0	0	0	0	0	0	KRT24	0	1
Lor	Lor	Loricrin	0	0	0	0	0	0	0	0	0	0	0	0	0	0	0	LOR	0	1
Maf	Maf	avian musculoaponeurotic fibrosarcoma oncogene homolog	0	0	0	0	0	0	0	0	0	1	0	0	0	0	0	MAF	Ear development	1
Minar1	Ubtor	Major intrisically disordered Notch2-binding receptor 1	0	0	0	0	0	0	0	0	0	0	0	0	0	0	0	KIAA1024	0	1
Mlana	Mlana	Melan-A	0	0	0	0	0	0	0	0	0	0	0	0	0	0	0	MLANA	0	1
Mpz P0	Mpz P0	Myelin protein P0	0	0	0	0	0	0	0	0	0	0	0	0	0	0	0	MPZ	0	1
Nefh	Nfh	Neurofilament heavy polypeptide	0	0	0	0	0	0	0	0	0	0	0	0	0	0	0	NEFH	0	1
Nek1	Nek1	Serine/threonin protein kinaseNek1	0	0	0	0	0	0	0	0	0	0	0	0	0	0	0	NEK1	cilium assembly	1
Nt5dc1	Nt5c2l1	5'-nucleotidase domain-containing protein 1	0	0	0	0	0	0	0	0	0	0	0	0	0	0	0	NT5DC1	0	1
Ogn	Og	Mimecan	0	0	0	0	0	0	0	0	0	0	0	0	0	0	0	OGN	0	1
Otos	Otos	otospiralin	1	0	0	0	0	0	0	0	0	0	0	0	0	0	0	OTOS	Sensory perception of sound	1
Ptn	Ptn	pleiotrophin	0	0	0	0	0	0	1	0	0	0	0	0	0	0	0	PTN	0	1
Rbms3	Rbms3	RNA-binding motif, single stranded-interacting protein 3	0	0	0	0	0	0	0	0	0	0	0	0	0	0	0	RBMS3	0	1
Shc4	Shcd	SHC-transforming protein 4	0	0	0	0	0	0	0	0	0	0	0	0	0	0	0	SHC4	0	1
Slc13a4	Slc13a4	Solute carrier family 13, member 4	0	0	0	0	0	0	0	0	0	0	0	0	0	0	0	SLC13A4	0	1
Slc17a8	Slc17a8	solute carrier family 17 (sodium-dependent inorganic phosphate cotransporter), member 8	1	0	0	0	1	0	0	1	0	0	0	0	1	0	1	SLC17A8	Ear development; Sensory perception of sound	1
Tyr	Tyr	Tyrosinase	0	0	0	0	0	0	0	0	0	0	0	0	0	0	0	TYR	0	1
Zfhx4	Zfhx4	Zinc finder homeobox protein 4	0	0	0	0	0	0	0	0	0	0	0	0	0	0	0	ZFHX4	0	1
Atp8b1	Atp8b1	ATPase, class I, type 8B, member 1	1	1	0	0	0	0	0	0	1	0	0	0	0	0	0	ATP8B1	stereocilium; sensory perception of sound; vestibulocochlear nerve formation; inner ear receptor cell development	0
Cdh23	Cdh23	cadherin 23 (otocadherin)	1	0	1	0	0	0	0	0	0	0	0	1	0	0	1	CDH23	Stereocilium; sensory perception of sound; inner ear receptor stereocilium organization	0
Myo7a	Myo7a	myosin VIIA	1	0	1	0	0	0	0	0	0	0	0	1	0	0	1	MYO7A	Stereocilium; Sensory perception of sound; inner ear morphogenesis; inner ear development; auditory receptor cell differentiation; auditory receptor cell stereocilium organization; inner ear receptor stereocilium organization	0
Clrn1	Clrn1	clarin 1	1	1	0	0	0	0	0	0	0	0	0	0	0	0	1	CLRN1	Stereocilium; Sensory perception of sound; auditory receptor cell development; auditory receptor cell stereocilium organization	0
Ceacam16	Ceacam16	carcinoembryonic antigen-related cell adhesion molecule 16	1	0	0	0	0	1	1	0	0	0	0	0	0	0	1	CEACAM16	Stereocilium tip; sensory perception of sound	0
Lhfpl5	Lhfpl5	lipoma HMGIC fusion partner-like 5	1	0	0	0	0	1	1	0	0	0	0	0	0	0	1	LHFPL5	Stereocilium bundle and tip; Sensory perception of sound; detection of mechanical stimulus involved in sensory perception of sound; auditory receptor cell stereocilium organization	0
Eps8l2	Eps8l2	EPS8-like 2	0	1	0	0	0	0	0	0	0	0	0	1	0	0	0	EPS8L2	stereocilium (tip, bundle); sensory perception of sound	0
Espn	Espn	espin	1	1	0	0	0	0	0	0	0	0	0	1	0	0	1	ESPN	stereocilium (tip, bundle); sensory perception of sound	0
Myo3b	Myo3b	myosin IIIB	1	1	0	0	0	0	0	0	0	0	0	1	0	0	0	MYO3B	Stereocilium (tip); Sensory perception of sound; cochlea morphogenesis	0
Myo3a	Myo3a	myosin IIIA	1	1	0	0	0	0	0	1	0	0	0	1	0	0	1	MYO3A	Stereocilium (tip); Sensory perception of sound; cochlea morphogenesis	0
Espnl	Espnl	espin-like	1	1	0	0	0	0	0	0	0	0	0	0	0	0	0	ESPNL	stereocilium (tip); sensory perception of sound	0
Pcdh15	Pcdh15	protocadherin 15	1	1	0	0	0	0	0	0	0	0	0	1	0	0	1	PCDH15	Stereocilium (bundle); Sensory perception of sound; auditory receptor cell differentiation; auditory receptor cell stereocilium organization; inner ear development; inner ear receptor stereocilium organization; detection of mechanical stimulus involved in sensory perception of sound	0
Cib2	Cib2	calcium and integrin binding family member 2	0	1	0	0	0	0	0	0	0	0	0	0	0	0	1	CIB2	Stereocilium	0
Fscn2	Fscn2	fascin actin-bundling protein 2	1	1	0	0	0	0	0	0	0	0	0	1	0	0	0	FSCN2	Stereocilium	0
Twf2	Twf2	twinfilin actin binding protein 2	1	1	0	0	0	0	0	0	0	0	0	1	0	0	0	TWF2	Stereocilium	0
Pou4f3	Pou4f3	POU domain, class 4, transcription factor 3	1	1	0	0	0	0	0	0	0	0	0	0	0	0	1	POU4F3	Sensory perception of sound; vestibulocochlear nerve development; auditory receptor cell differentiation; inner ear morphogenesis and development; inner ear receptor cell differentiation	0
Chrnb2	Chrnb2	cholinergic receptor, nicotinic, beta polypeptide 2 (neuronal)	1	0	1	0	0	0	0	0	0	0	0	0	0	0	0	CHRNB2	Sensory perception of sound; vestibulocochlear nerve development	0
Chrna9	Chrna9	cholinergic receptor, nicotinic, alpha polypeptide 9	1	1	0	0	0	0	0	0	1	0	0	0	1	0	0	CHRNA9	Sensory perception of sound; inner ear morphogenesis; detection of mechanical stimulus involved in sensory perception of sound	0
Eya4	Eya4	EYA transcriptional coactivator and phosphatase 4	1	1	0	0	0	0	0	0	0	0	0	0	0	0	1	EYA4	Sensory perception of sound; inner ear development	0
Ripor2 (Fam65b)	Ripor2	RHO family interacting cell polarization regulator 2	1	1	0	0	0	0	0	0	0	0	0	0	0	0	0	RIPOR2	Sensory perception of sound; auditory receptor cell stereocilium organization	0
Clic5	Clic5	chloride intracellular channel 5	1	0	1	0	0	0	0	0	0	0	0	1	1	0	0	CLIC5	Sensory perception of sound; auditory receptor cell stereocilium organization	0
Sod1	Sod1	superoxide dismutase 1, soluble	1	0	0	0	0	1	1	0	0	0	0	0	0	0	0	SOD1	Sensory perception of sound; auditory receptor cell stereocilium organization	0
Tomt	Tomt	transmembrane O-methyltransferase	1	1	0	0	0	0	0	0	0	0	0	0	0	0	0	LRTOMT	Sensory perception of sound; auditory receptor cell development	0
Otof	Otof	otoferlin	1	0	1	0	0	0	0	1	0	0	0	0	0	0	1	Otof	Sensory perception of sound	0
Atp2b2	Atp2b2	ATPase, Ca++ transporting, plasma membrane 2	1	1	0	0	0	0	0	0	1	0	0	1	0	0	0	ATP2B2	Sensory perception of sound	0
Cacna1d	Cacna1d	calcium channel, voltage-dependent, L type, alpha 1D subunit	1	0	1	0	0	0	0	0	1	0	0	0	1	0	0	CACNA1D	Sensory perception of sound	0
Myo6	Myo6	myosin VI	1	1	0	0	0	0	0	0	0	0	0	1	0	0	1	MYO6	Sensory perception of sound	0
2310046K01Rik	Slc52a3	solute carrier protein family 52, member 3	1	1	0	0	0	0	0	0	0	0	0	0	0	0	0	SLC52A3	Sensory perception of sound	0
Adgrv1 / Gpr98	Adgrv1	adhesion G protein-coupled receptor V1	1	1	0	0	0	0	0	0	0	0	0	1	0	0	1	ADGRV1	sensory perception of sound	0
Slc1a3	Slc1a3	solute carrier family 1 (glial high affinity glutamate transporter), member 3	1	0	0	0	0	0	0	1	0	0	0	0	1	0	0	SLC1A3	Sensory perception of sound	0
Wfs1	Wfs1	wolframin ER transmembrane glycoprotein	1	0	0	0	0	0	0	0	0	0	0	0	0	0	1	WFS1	Sensory perception of sound	0
Tmprss3	Tmprss3	transmembrane protease, serine 3	1	0	1	0	0	0	0	0	0	0	0	0	0	0	1	TMPRSS3	Sensory perception of sound	0
1500001A10Rik	Srrm4	serine/arginine repetitive matrix 4	1	1	0	0	0	0	0	0	0	0	0	0	0	0	0	SRRM4	Sensory perception of sound	0
Barhl1	Barhl1	BarH like homeobox 1	1	1	0	0	0	0	0	0	0	0	0	0	0	0	0	BARHL1	Sensory perception of sound	0
Casp3	Casp3	caspase 3	0	0	0	0	0	0	0	0	0	0	1	0	0	1	0	CASP3	Sensory perception of sound	0
Dnm1	Dnm1	dynamin 1	1	0	0	0	0	0	0	1	0	0	0	0	0	0	0	DNM1	Sensory perception of sound	0
Pou4f2	Pou4f2	POU domain, class 4, transcription factor 2	1	0	1	0	0	0	0	0	0	0	0	0	0	0	0	POU4F2	Sensory perception of sound	0
Tub	Tub	tubby bipartite transcription factor	1	0	0	0	0	0	0	0	1	0	0	0	0	0	0	TUB	Sensory perception of sound	0
Slc26a5	Slc26a5	solute carrier family 26, member 5	1	0	0	1	0	0	1	0	1	0	0	0	0	0	1	SLC26A5	Response to auditory stimulus; Sensory perception of sound; cochlea development	0
Atp8a2	Atp8a2	ATPase, aminophospholipid transporter-like, class I, type 8A, member 2	1	0	0	0	0	0	0	0	1	0	0	0	0	0	0	ATP8A2	Response to auditory stimulus; Inner ear morphogenesis	0
Mycl1	Mycl	v-myc avian myelocytomatosis viral oncogene lung carcinoma derived	0	1	0	0	0	0	0	0	0	0	0	0	0	0	0	MYCL	Regulation of auditory receptor cell differentiation	0
Sall1	Sall1	spalt like transcription factor 1	1	1	0	0	0	0	0	0	0	0	0	0	0	0	0	SALL1	Outer ear morphogenesis	0
Rpl38	Rpl38	ribosomal protein L38	1	0	0	0	0	1	1	0	0	0	0	0	0	0	0	RPL38	Middle ear morphogenesis; Sensory perception of sound	0
Six2	Six2	sine oculis-related homeobox 2	0	0	0	0	0	0	0	0	1	0	0	0	0	0	0	SIX2	Middle ear morphogenesis	0
Fat4	Fat4	FAT atypical cadherin 4	0	0	0	0	0	0	0	1	0	0	0	0	0	0	0	FAT4	Inner ear receptor stereocilium organization	0
Ttc8	Ttc8	tetratricopeptide repeat domain 8	1	0	0	0	0	0	0	0	0	0	0	0	0	0	0	TTC8	Inner ear receptor stereocilium organization	0
Gabrb3	Gabrb3	gamma-aminobutyric acid (GABA) A receptor, subunit beta 3	1	1	0	0	0	0	0	0	0	0	0	0	0	0	0	GABRB3	Inner ear receptor cell development; Sensory perception of sound	0
Vangl2	Vangl2	VANGL planar cell polarity 2	1	0	0	0	0	0	0	0	0	0	0	0	0	0	0	VANGL2	Inner ear receptor cell development; inner ear receptor stereocilium organization; cochlea development and morphogenesis	0
Ush1g	Ush1g	USH1 protein network component sans	1	1	0	0	0	0	0	0	0	0	0	0	0	0	1	USH1G	Inner ear morphogenesis; Sensory perception of sound; inner ear receptor cell differentiation; inner ear receptor stereocilium organization	0
Kcnq4	Kcnq4	potassium voltage-gated channel, subfamily Q, member 4	1	0	0	0	0	0	0	0	1	0	0	0	1	0	1	KCNQ4	Inner ear morphogenesis; Sensory perception of sound	0
Tmie	Tmie	transmembrane inner ear	1	0	1	0	0	0	0	0	1	0	0	0	0	0	1	TMIE	Inner ear morphogenesis; Sensory perception of sound	0
Ptprq	Ptprq	protein tyrosine phosphatase, receptor type, Q	1	1	0	0	0	1	0	0	0	0	0	1	0	0	1	PTPRQ	Inner ear morphogenesis; detection of mechanical stimulus involved in sensory perception of sound; vestibular receptor cell morphogenesis	0
Aldh1a3	Aldh1a3	aldehyde dehydrogenase family 1, subfamily A3	1	0	0	0	0	0	0	0	0	0	0	0	0	0	0	ALDH1A3	Inner ear morphogenesis	0
Fgf9	Fgf9	fibroblast growth factor 9	0	0	0	0	0	0	0	0	1	0	0	0	0	0	0	FGF9	Inner ear morphogenesis	0
Fzd6	Fzd6	frizzled class receptor 6	0	0	1	0	0	0	0	0	0	0	0	0	0	0	0	FZD6	Inner ear morphogenesis	0
Gbx2	Gbx2	gastrulation brain homeobox 2	0	0	0	0	1	0	0	0	0	0	0	0	0	0	0	GBX2	Inner ear morphogenesis	0
Gjb2	Gjb2	gap junction protein, beta 2	1	0	0	0	0	1	0	0	0	0	0	0	0	0	1	GJB2	Inner ear development; Sensory perception of sound	0
Tgfb2	Tgfb2	transforming growth factor, beta 2	0	0	0	0	0	0	0	1	0	0	0	0	0	0	0	TGFB2	Inner ear development	0
Anp32b	Anp32b	acidic (leucine-rich) nuclear phosphoprotein 32 family, member B	0	0	0	0	0	1	1	0	0	0	0	0	0	0	0	ANP32B	Inner ear development	0
Bmper	Bmper	BMP-binding endothelial regulator	0	0	0	0	0	0	0	1	0	0	0	0	0	0	0	BMPER	Inner ear development	0
C1qtnf5	C1qtnf5	C1q and tumor necrosis factor related protein 5	0	0	0	0	0	0	0	0	0	1	0	0	0	0	0	C1QTNF5	Inner ear development	0
Cxcl14	Cxcl14	chemokine (C-X-C motif) ligand 14	0	0	1	0	0	0	0	0	0	0	0	0	0	0	0	CXCL14	Inner ear development	0
Stox1	Stox1	storkhead box 1	0	0	0	0	1	0	0	0	0	0	0	0	0	0	0	STOX1	Inner ear development	0
Six1	Six1	sine oculis-related homeobox 1	1	1	0	0	0	0	0	0	0	0	0	0	0	0	1	SIX1	Inner and middle ear morphogenesis; Sensory perception of sound; inner ear development; cochlea morphogenesis	0
Ush2a	Ush2a	usherin	1	1	0	0	0	0	0	0	0	0	0	1	0	0	1	USH2A	Hair cell differentiation; Sensory perception of sound; inner ear receptor cell differentiation	0
Ctnnb1	Ctnnb1	catenin (cadherin associated protein), beta 1	1	0	0	0	0	0	0	0	0	0	0	0	0	0	0	CTNNB1	Hair cell differentiation	0
Wdr19	Wdr19	WD repeat domain 19	1	1	0	0	0	0	0	0	0	0	0	0	0	0	0	WDR19	Ear morphogenesis	0
Bcl2	Bcl2	B cell leukemia/lymphoma 2	1	0	0	0	0	0	0	1	0	0	0	0	0	1	0	BCL2	Ear development	0
Rdh10	Rdh10	retinol dehydrogenase 10 (all-trans)	0	0	0	0	0	0	0	1	0	0	0	0	0	0	0	RDH10	Ear development	0
Shroom2	Shroom2	shroom family member 2	1	0	0	0	0	0	0	0	0	0	0	0	0	0	0	SHROOM2	Ear development	0
Strc	Strc	stereocilin	1	0	1	0	0	0	0	0	1	0	0	0	0	0	1	STRC	Detection of mechanical stimulus involved in sensory perception of sound; Sensory perception of sound; auditory receptor cell stereocilium organization	0
Scrib	Scrib	scribbled planar cell polarity	1	0	0	0	0	0	0	0	0	0	0	0	0	0	0	SCRIB	Cochlear nucleus development; auditory receptor cell morphogenesis; auditory receptor cell stereocilium organization	0
Rpgrip1l	Rpgrip1l	Rpgrip1-like	0	0	1	0	0	0	0	0	0	0	0	0	0	0	0	RPGRIP1L	Cochlea development	0
Mcoln3	Mcoln3	mucolipin 3	0	0	0	1	0	0	0	0	0	0	0	0	0	0	0	MCOLN3	Auditory receptor cell differentiation	0
Myo15	Myo15	myosin XV	1	0	1	0	0	0	0	0	1	0	0	1	0	0	1	MYO15A	stereocilium (bundle); Sensory perception of sound; Inner ear morphogenesis	0
Tmc1	Tmc1	transmembrane channel-like gene family 1	1	0	1	0	0	0	0	0	0	0	0	0	1	0	1	TMC1	Detection of mechanical stimulus involved in sensory perception of sound; Sensory perception of sound; auditory receptor cell development	0
Ocm	Ocm	oncomodulin	1	0	1	0	0	0	1	0	1	0	0	1	0	0	0	OCM	0	0
Acbd7	Acbd7	acyl-Coenzyme A binding domain containing 7	1	1	0	0	0	1	1	0	0	0	0	0	0	0	0	Acbd7	0	0
Calb2	Calb2	calbindin 2	1	0	1	0	0	0	0	1	0	0	0	1	0	0	0	Calb2	0	0
Lmo7	Lmo7	LIM domain only 7	1	1	0	0	0	0	0	0	1	0	0	1	0	0	0	LMO7	0	0
Aftph	Aftph	aftiphilin	1	0	1	0	0	0	1	0	0	0	0	0	0	0	0	AFTPH	0	0
Calb1	Calb1	calbindin 1	1	0	0	1	0	0	0	0	0	1	0	0	0	0	0	Calb1	0	0
Nhlrc2	Nhlrc2	NHL repeat containing 2	1	0	1	0	0	0	0	0	1	0	0	0	0	0	0	Nhlrc2	0	0
Grxcr2b	Grxcr2	glutaredoxin, cysteine rich 2	1	0	1	0	0	0	0	0	0	0	0	0	0	0	0	GRXCR2	0	0
Plce1	Plce1	phospholipase C, epsilon 1	1	1	0	0	0	0	0	0	1	0	0	0	0	0	0	PLCE1	0	0
Rab3ip	Rab3ip	RAB3A interacting protein	1	0	1	0	0	0	0	0	1	0	0	0	0	0	0	RAB3IP	0	0
Sh2d4b	Sh2d4b	SH2 domain containing 4B	1	0	1	0	0	0	0	0	1	0	0	0	0	0	0	SH2D4B	0	0
Sh3gl2	Sh3gl2	SH3-domain GRB2-like 2	1	0	1	0	0	0	0	1	0	0	0	0	0	0	0	SH3GL2	0	0
Strbp	Strbp	spermatid perinuclear RNA binding protein	1	1	0	0	0	0	1	0	0	0	0	0	0	0	0	STRBP	0	0
Dfnb59	Pjvk	pejvakin	1	1	0	0	0	0	0	0	0	0	0	0	0	0	1	DFNB59	Sensory perception of sound	0
Pou3f4	Pou3f4	POU domain, class 3, transcription factor 4	1	0	0	0	0	0	0	0	0	0	0	0	0	0	1	POU3F4	sensory perception of sound; inner ear morphogenesis; inner ear development	0
Jag2a	Jag2	jagged 2	0	1	0	0	0	0	0	0	0	0	0	0	0	0	0	JAG2	Auditory receptor cell fate commitment	0
Kcna10	Kcna10	potassium voltage-gated channel, shaker-related subfamily, member 10	1	0	1	0	0	0	0	0	0	0	0	0	1	0	0	Kcna10	0	0
Msrb3	Msrb3	methionine sulfoxide reductase B3	1	1	0	0	0	0	0	0	0	0	0	0	0	0	1	MSRB3	0	0
1110004E09Rik	1110004E09Rik	RIKEN cDNA 1110004E09 gene	1	0	1	0	0	0	0	0	0	0	0	0	0	0	0	C21orf59	0	0
Adprhl1	Adprhl1	ADP-ribosylhydrolase like 1	1	0	1	0	0	0	0	0	0	0	0	0	0	0	0	ADPRHL1	0	0
Ankrd24	Ankrd24	ankyrin repeat domain 24	1	1	0	0	0	0	0	0	0	0	0	0	0	0	0	ANKRD24	0	0
Ap1m2	Ap1m2	adaptor protein complex AP-1, mu 2 subunit	1	1	0	0	0	0	0	0	0	0	0	0	0	0	0	AP1M2	0	0
A730017C20Rik	A730017C20Rik	RIKEN cDNA A730017C20 gene	1	1	0	0	0	0	0	0	0	0	0	0	0	0	0	KIAA1024L	0	0
Acss2	Acss2	acyl-CoA synthetase short-chain family member 2	1	1	0	0	0	0	0	0	0	0	0	0	0	0	0	Acss2	0	0
Ap3b2	Ap3b2	adaptor-related protein complex 3, beta 2 subunit	1	1	0	0	0	0	0	0	0	0	0	0	0	0	0	AP3B2	0	0
Ap3m2	Ap3m2	adaptor-related protein complex 3, mu 2 subunit	1	1	0	0	0	0	0	0	0	0	0	0	0	0	0	AP3M2	0	0
Apba1	Apba1	amyloid beta (A4) precursor protein binding, family A, member 1	1	1	0	0	0	0	0	0	0	0	0	0	0	0	0	APBA1	0	0
Arf3	Arf3	ADP-ribosylation factor 3	1	0	1	0	0	0	0	0	0	0	0	0	0	0	0	ARF3	0	0
Brsk1	Brsk1	BR serine/threonine kinase 1	1	1	0	0	0	0	0	0	0	0	0	0	0	0	0	BRSK1	0	0
Casz1	Casz1	castor zinc finger 1	1	1	0	0	0	0	0	0	0	0	0	0	0	0	0	CASZ1	0	0
Ccdc33	Ccdc33	coiled-coil domain containing 33	1	0	0	0	1	0	0	0	0	0	0	0	0	0	0	CCDC33	0	0
Ccdc40	Ccdc40	coiled-coil domain containing 40	1	0	1	0	0	0	0	0	0	0	0	0	0	0	0	CCDC40	0	0
Cpeb3	Cpeb3	cytoplasmic polyadenylation element binding protein 3	1	1	0	0	0	0	0	0	0	0	0	0	0	0	0	CPEB3	0	0
Cpeb4	Cpeb4	cytoplasmic polyadenylation element binding protein 4	1	0	1	0	0	0	0	0	0	0	0	0	0	0	0	CPEB4	0	0
Cyb5r2	Cyb5r2	cytochrome b5 reductase 2	1	0	1	0	0	0	0	0	0	0	0	0	0	0	0	CYB5R2	0	0
Cyld	Cyld	CYLD lysine 63 deubiquitinase	1	1	0	0	0	0	0	0	0	0	0	0	0	0	0	CYLD	0	0
Dnah10	Dnah10	dynein, axonemal, heavy chain 10	1	0	0	0	1	0	0	0	0	0	0	0	0	0	0	DNAH10	0	0
Dnah5	Dnah5	dynein, axonemal, heavy chain 5	1	0	0	0	1	0	0	0	0	0	0	0	0	0	0	DNAH5	0	0
Dnai2	Dnaic2	dynein, axonemal, intermediate chain 2	1	0	1	0	0	0	0	0	0	0	0	0	0	0	0	DNAI2	0	0
Dnaja4	Dnaja4	DnaJ heat shock protein family (Hsp40) member A4	1	0	1	0	0	0	0	0	0	0	0	0	0	0	0	Dnaja4	0	0
Dpf3	Dpf3	D4, zinc and double PHD fingers, family 3	1	0	1	0	0	0	0	0	0	0	0	0	0	0	0	DPF3	0	0
Dtna	Dtna	dystrobrevin alpha	1	1	0	0	0	0	0	0	0	0	0	0	0	0	0	DTNA	0	0
Dusp14	Dusp14	dual specificity phosphatase 14	1	1	0	0	0	0	0	0	0	0	0	0	0	0	0	DUSP14	0	0
Dynlrb2	Dynlrb2	dynein light chain roadblock-type 2	1	1	0	0	0	0	0	0	0	0	0	0	0	0	0	DYNLRB2	0	0
Eml1	Eml1	echinoderm microtubule associated protein like 1	1	1	0	0	0	0	0	0	0	0	0	0	0	0	0	EML1	0	0
Evl	Evl	Ena-vasodilator stimulated phosphoprotein	1	1	0	0	0	0	0	0	0	0	0	0	0	0	0	EVL	0	0
Fcrlb	Fcrlb	Fc receptor-like B	1	0	1	0	0	0	0	0	0	0	0	0	0	0	0	FCRLB	0	0
Fhod3	Fhod3	formin homology 2 domain containing 3	1	0	1	0	0	0	0	0	0	0	0	0	0	0	0	FHOD3	0	0
Gdap1l1	Gdap1l1	ganglioside-induced differentiation-associated protein 1-like 1	1	1	0	0	0	0	0	0	0	0	0	0	0	0	0	GDAP1L1	0	0
Gpx2	Gpx2	glutathione peroxidase 2	1	0	1	0	0	0	0	0	0	0	0	0	0	0	0	GPX2	0	0
Hebp2	Hebp2	heme binding protein 2	1	1	0	0	0	0	0	0	0	0	0	0	0	0	0	Hebp2	0	0
Hook1	Hook1	hook microtubule tethering protein 1	1	1	0	0	0	0	0	0	0	0	0	0	0	0	0	HOOK1	0	0
Hpcal1	Hpcal1	hippocalcin-like 1	1	1	0	0	0	0	0	0	0	0	0	0	0	0	0	HPCAL1	0	0
Hspa4l	Hspa4l	heat shock protein 4 like	1	1	0	0	0	0	0	0	0	0	0	0	0	0	0	HSPA4L	0	0
Kcnab2	Kcnab2	potassium voltage-gated channel, shaker-related subfamily, beta member 2	1	1	0	0	0	0	0	0	0	0	0	0	0	0	0	KCNAB2	0	0
Kncn	Kncn	kinocilin	1	1	0	0	0	0	0	0	0	0	0	0	0	0	0	KNCN	0	0
Krt20	Krt20	keratin 20	1	0	0	0	1	0	0	0	0	0	0	0	0	0	0	KRT20	0	0
Lbxcor1	Skor1	SKI family transcriptional corepressor 1	1	0	1	0	0	0	0	0	0	0	0	0	0	0	0	SKOR1	0	0
Lrba	Lrba	LPS-responsive beige-like anchor	1	0	1	0	0	0	0	0	0	0	0	0	0	0	0	LRBA	0	0
Map9	Map9	microtubule-associated protein 9	1	1	0	0	0	0	0	0	0	0	0	0	0	0	0	MAP9	0	0
Me1	Me1	malic enzyme 1, NADP(+)-dependent, cytosolic	1	1	0	0	0	0	0	0	0	0	0	0	0	0	0	Me1	0	0
Mllt4	Afdn	afadin, adherens junction formation factor	1	1	0	0	0	0	0	0	0	0	0	0	0	0	0	AFDN	0	0
Mpp7	Mpp7	membrane protein, palmitoylated 7 (MAGUK p55 subfamily member 7)	1	1	0	0	0	0	0	0	0	0	0	0	0	0	0	MPP7	0	0
Nf2	Nf2	neurofibromin 2	1	0	1	0	0	0	0	0	0	0	0	0	0	0	0	NF2	0	0
Oscp1	Oscp1	organic solute carrier partner 1	1	1	0	0	0	0	0	0	0	0	0	0	0	0	0	OSCP1	0	0
Paqr9	Paqr9	progestin and adipoQ receptor family member IX	1	0	1	0	0	0	0	0	0	0	0	0	0	0	0	PAQR9	0	0
Pawr	Pawr	PRKC, apoptosis, WT1, regulator	1	1	0	0	0	0	0	0	0	0	0	0	0	0	0	PAWR	0	0
Pgam2	Pgam2	phosphoglycerate mutase 2	1	1	0	0	0	0	0	0	0	0	0	0	0	0	0	PGAM2	0	0
Pgm2l1	Pgm2l1	phosphoglucomutase 2-like 1	1	1	0	0	0	0	0	0	0	0	0	0	0	0	0	PGM2L1	0	0
Phrf1	Phrf1	PHD and ring finger domains 1	1	1	0	0	0	0	0	0	0	0	0	0	0	0	0	PHRF1	0	0
Prepl	Prepl	prolyl endopeptidase-like	1	1	0	0	0	0	0	0	0	0	0	0	0	0	0	PREPL	0	0
Prr15	Prr15	proline rich 15	1	0	0	0	1	0	0	0	0	0	0	0	0	0	0	PRR15	0	0
Ptpn3	Ptpn3	protein tyrosine phosphatase, non-receptor type 3	1	0	1	0	0	0	0	0	0	0	0	0	0	0	0	PTPN3	0	0
Rab3a	Rab3a	RAB3A, member RAS oncogene family	1	0	1	0	0	0	0	0	0	0	0	0	0	0	0	RAB3A	0	0
Rab3b	Rab3b	RAB3B, member RAS oncogene family	1	0	1	0	0	0	0	0	0	0	0	0	0	0	0	RAB3B	0	0
Rdh12	Rdh12	retinol dehydrogenase 12	1	1	0	0	0	0	0	0	0	0	0	0	0	0	0	RDH12	0	0
Rsph9	Rsph9	radial spoke head 9 homolog (Chlamydomonas)	1	0	1	0	0	0	0	0	0	0	0	0	0	0	0	RSPH9	0	0
Shank2	Shank2	SH3 and multiple ankyrin repeat domains 2	1	0	1	0	0	0	0	0	0	0	0	0	0	0	0	SHANK2	0	0
Stard10	Stard10	START domain containing 10	1	0	1	0	0	0	0	0	0	0	0	0	0	0	0	Stard10	0	0
Stk32c	Stk32c	serine/threonine kinase 32C	1	0	1	0	0	0	0	0	0	0	0	0	0	0	0	STK32C	0	0
Tcp11	Tcp11	t-complex protein 11	1	1	0	0	0	0	0	0	0	0	0	0	0	0	0	TCP11	0	0
Tjap1	Tjap1	tight junction associated protein 1	1	0	1	0	0	0	0	0	0	0	0	0	0	0	0	TJAP1	0	0
Tmcc2	Tmcc2	transmembrane and coiled-coil domains 2	1	0	1	0	0	0	0	0	0	0	0	0	0	0	0	TMCC2	0	0
Tmem173	Tmem173	transmembrane protein 173	1	0	1	0	0	0	0	0	0	0	0	0	0	0	0	TMEM173	0	0
Tmtc4	Tmtc4	transmembrane and tetratricopeptide repeat containing 4	1	1	0	0	0	0	0	0	0	0	0	0	0	0	0	TMTC4	0	0
Tppp	Tppp	tubulin polymerization promoting protein	1	0	1	0	0	0	0	0	0	0	0	0	0	0	0	TPPP	0	0
Trim36	Trim36	tripartite motif-containing 36	1	1	0	0	0	0	0	0	0	0	0	0	0	0	0	TRIM36	0	0
Trim45	Trim45	tripartite motif-containing 45	1	0	1	0	0	0	0	0	0	0	0	0	0	0	0	TRIM45	0	0
Txnrd1	Txnrd1	thioredoxin reductase 1	1	1	0	0	0	0	0	0	0	0	0	0	0	0	0	TXNRD1	0	0
4432412L15Rik	Palm3	paralemmin 3	1	0	0	1	0	0	0	0	0	0	0	0	0	0	0	PALM3	0	0
Xirp2	Xirp2	xin actin-binding repeat containing 2	1	1	0	0	0	0	0	0	0	0	0	1	0	0	0	XIRP2	0	0
Calml4	Calml4	calmodulin-like 4	1	1	0	0	0	0	1	0	0	0	0	0	0	0	0	CALML4	0	0
Pak3	Pak3	p21 protein (Cdc42/Rac)-activated kinase 3	1	1	0	0	0	0	0	0	0	0	0	1	0	0	0	PAK3	0	0
Grxcr1	Grxcr1	glutaredoxin, cysteine rich 1	1	1	0	0	0	0	0	0	0	0	0	0	0	0	1	GRXCR1	0	0
Chrna10	Chrna10	cholinergic receptor, nicotinic, alpha polypeptide 10	1	1	0	0	0	0	0	0	1	0	0	0	1	0	0	CHRNA10	0	0
Uckl1	Uckl1	uridine-cytidine kinase 1-like 1	1	1	0	0	0	0	0	0	0	0	0	0	0	0	0	UCKL1	0	0
Wwc1	Wwc1	WW, C2 and coiled-coil domain containing 1	1	1	0	0	0	0	0	0	0	0	0	0	0	0	0	WWC1	0	0
Triobp	Triobp	TRIO and F-actin binding protein	1	0	0	0	0	0	0	0	1	0	0	1	0	0	1	TRIOBP	0	0
Ush1c	Ush1c	USH1 protein network component harmonin	1	0	0	0	0	0	0	0	0	0	0	1	0	0	1	USH1C	0	0
Whrn	Whrn	whirlin	1	0	0	0	0	0	0	0	0	0	0	1	0	0	1	WHRN	0	0
Pdzd7	Pdzd7	PDZ domain containing 7	1	0	0	0	0	0	0	0	0	0	0	1	0	0	1	PDZD7	0	0
Dst	Dst	dystonin	1	0	0	0	0	0	0	0	1	0	0	0	0	1	0	DST	0	0
Kcnab1	Kcnab1	potassium voltage-gated channel, shaker-related subfamily, beta member 1	1	0	0	0	0	0	0	1	0	0	0	0	1	0	0	KCNAB1	0	0
Nme1	Nme1	NME/NM23 nucleoside diphosphate kinase 1	1	0	0	0	0	1	1	0	0	0	0	0	0	0	0	Nme1	0	0
Eya1	Eya1	EYA transcriptional coactivator and phosphatase 1	1	0	0	0	0	0	0	0	0	0	0	0	0	0	1	EYA1	0	0
Marveld2	Marveld2	MARVEL (membrane-associating) domain containing 2	1	0	0	0	0	0	0	0	0	0	0	0	0	0	1	MARVELD2	0	0
Loxhd1	Loxhd1	lipoxygenase homology domains 1	1	0	0	0	0	0	0	0	0	0	0	0	0	0	1	LOXHD1	0	0
Col11a2	Col11a2	collagen, type XI, alpha 2	1	0	0	0	0	0	0	0	0	0	0	0	0	0	1	COL11A2	0	0
Kcne1	Kcne1	potassium voltage-gated channel, Isk-related subfamily, member 1	1	0	0	0	0	0	0	0	0	0	0	0	0	0	1	KCNE1	0	0
Pax3	Pax3	paired box 3	1	0	0	0	0	0	0	0	0	0	0	0	0	0	1	PAX3	0	0
Chd7	Chd7	chromodomain helicase DNA binding protein 7	1	0	0	0	0	0	0	0	0	0	0	0	0	0	1	CHD7	0	0
Serpinb6a	Serpinb6a	serine (or cysteine) peptidase inhibitor, clade B, member 6a	1	0	0	0	0	0	0	0	0	0	0	0	0	0	1	SERPINB6	0	0
Col11a1	Col11a1	collagen, type XI, alpha 1	1	0	0	0	0	0	0	0	0	0	0	0	0	0	1	COL11A1	0	0
Kcnq1	Kcnq1	potassium voltage-gated channel, subfamily Q, member 1	1	0	0	0	0	0	0	0	0	0	0	0	0	0	1	KCNQ1	0	0
Myh14	Myh14	myosin, heavy polypeptide 14	1	0	0	0	0	0	0	0	0	0	0	0	0	0	1	MYH14	0	0
Tprn	Tprn	taperin	1	0	0	0	0	0	0	0	0	0	0	0	0	0	1	TPRN	0	0
Birc5	Birc5	baculoviral IAP repeat-containing 5	1	0	0	0	0	0	0	0	0	0	0	0	0	1	0	BIRC5	0	0
Col2a1	Col2a1	collagen, type II, alpha 1	1	0	0	0	0	0	0	0	0	0	0	0	0	0	1	COL2A1	0	0
Crym	Crym	crystallin, mu	1	0	0	0	0	0	0	0	0	0	0	0	0	0	1	CRYM	0	0
Diap1	Diaph1	diaphanous related formin 1	1	0	0	0	0	0	0	0	0	0	0	0	0	0	1	DIAPH1	0	0
Otoa	Otoa	otoancorin	1	0	0	0	0	0	0	0	0	0	0	0	0	0	1	OTOA	0	0
Spnb4	Sptbn4	spectrin beta, non-erythrocytic 4	1	0	0	0	0	0	0	0	0	0	0	1	0	0	0	SPTBN4	0	0
Tecta	Tecta	tectorin alpha	1	0	0	0	0	0	0	0	0	0	0	0	0	0	1	TECTA	0	0
Wdr1	Wdr1	WD repeat domain 1	1	0	0	0	0	0	0	0	0	0	0	1	0	0	0	WDR1	0	0
Ccdc50	Ccdc50	coiled-coil domain containing 50	1	0	0	0	0	0	0	0	0	0	0	0	0	0	1	CCDC50	0	0
Cdkn1b	Cdkn1b	cyclin-dependent kinase inhibitor 1B	1	0	0	0	0	0	0	0	0	0	0	0	0	1	0	CDKN1B	0	0
Myo1a	Myo1a	myosin IA	1	0	0	0	0	0	0	0	0	0	0	0	0	0	1	MYO1A	0	0
Snai2	Snai2	snail family zinc finger 2	1	0	0	0	0	0	0	0	0	0	0	0	0	0	1	SNAI2	0	0
Tmc2	Tmc2	transmembrane channel-like gene family 2	1	0	0	0	0	0	0	0	0	0	0	0	1	0	0	TMC2	0	0
Cdkn2d	Cdkn2d	cyclin-dependent kinase inhibitor 2D (p19, inhibits CDK4)	1	0	0	0	0	0	0	0	0	0	0	0	0	1	0	CDKN2D	0	0
Col4a3	Col4a3	collagen, type IV, alpha 3	1	0	0	0	0	0	0	0	0	0	0	0	0	0	1	COL4A3	0	0
Ndp	Ndp	Norrie disease (pseudoglioma) (human)	1	0	0	0	0	0	0	0	0	0	0	0	0	0	1	NDP	0	0
Slc26a4	Slc26a4	solute carrier family 26, member 4	1	0	0	0	0	0	0	0	0	0	0	0	0	0	1	SLC26A4	0	0
Dfna5	Gsdme	gasdermin E	1	0	0	0	0	0	0	0	0	0	0	0	0	0	1	GSDME	0	0
4922501L14Rik	Erich3	glutamate rich 3	1	0	0	0	0	0	0	0	1	0	0	0	0	0	0	ERICH3	0	0
Actr3	Actr3	ARP3 actin-related protein 3	1	0	0	0	0	0	0	0	0	0	0	1	0	0	0	ACTR3	0	0
Inpp5j	Inpp5j	inositol polyphosphate 5-phosphatase J	1	0	0	0	0	0	0	1	0	0	0	0	0	0	0	INPP5J	0	0
Lpin2	Lpin2	lipin 2	1	0	0	0	0	0	0	0	1	0	0	0	0	0	0	LPIN2	0	0
Msh2	Msh2	mutS homolog 2	1	0	0	0	0	0	0	0	0	0	0	0	0	1	0	MSH2	0	0
Nfib	Nfib	nuclear factor I/B	1	0	0	0	0	0	0	1	0	0	0	0	0	0	0	NFIB	0	0
Otud7b	Otud7b	OTU domain containing 7B	1	0	0	0	0	0	0	0	1	0	0	0	0	0	0	OTUD7B	0	0
Plekho1	Plekho1	pleckstrin homology domain containing, family O member 1	1	0	0	0	0	0	0	0	1	0	0	0	0	0	0	PLEKHO1	0	0
Smarcal1	Smarcal1	SWI/SNF related matrix associated, actin dependent regulator of chromatin, subfamily a-like 1	1	0	0	0	0	0	0	1	0	0	0	0	0	0	0	SMARCAL1	0	0
Stx16	Stx16	syntaxin 16	1	0	0	0	0	0	0	0	0	0	0	0	1	0	0	STX16	0	0
Ubac1	Ubac1	ubiquitin associated domain containing 1	1	0	0	0	0	0	0	0	1	0	0	0	0	0	0	UBAC1	0	0
Tbx1	Tbx1	T-box 1	1	0	0	0	0	0	0	0	0	0	0	0	0	0	0	TBX1	0	0
P2rx2	P2rx2	purinergic receptor P2X, ligand-gated ion channel, 2	1	0	0	0	0	0	0	0	0	0	0	0	0	0	0	P2RX2	0	0
Homer2	Homer2	homer scaffolding protein 2	1	0	0	0	0	0	0	0	0	0	0	0	0	0	0	HOMER2	0	0
Slitrk6	Slitrk6	SLIT and NTRK-like family, member 6	1	0	0	0	0	0	0	0	0	0	0	0	0	0	0	SLITRK6	0	0
Tfap2a	Tfap2a	transcription factor AP-2, alpha	1	0	0	0	0	0	0	0	0	0	0	0	0	0	0	TFAP2A	0	0
Dcdc2b	Dcdc2b	doublecortin domain containing 2b	1	0	0	0	0	0	0	0	0	0	0	0	0	0	0	DCDC2	0	0
Fgfr1	Fgfr1	fibroblast growth factor receptor 1	1	0	0	0	0	0	0	0	0	0	0	0	0	0	0	FGFR1	0	0
Grm7	Grm7	glutamate receptor, metabotropic 7	1	0	0	0	0	0	0	0	0	0	0	0	0	0	0	GRM7	0	0
Hoxa1	Hoxa1	homeobox A1	1	0	0	0	0	0	0	0	0	0	0	0	0	0	0	HOXA1	0	0
Otogl	Otogl	otogelin-like	1	0	0	0	0	0	0	0	0	0	0	0	0	0	0	OTOGL	0	0
Nipbl	Nipbl	NIPBL cohesin loading factor	1	0	0	0	0	0	0	0	0	0	0	0	0	0	0	NIPBL	0	0
Otog	Otog	otogelin	1	0	0	0	0	0	0	0	0	0	0	0	0	0	0	OTOG	0	0
Slc9a3r1	Slc9a3r1	solute carrier family 9 (sodium/hydrogen exchanger), member 3 regulator 1	1	0	0	0	0	0	0	0	0	0	0	0	0	0	0	SLC9A3R1	0	0
Tbl1x	Tbl1x	transducin (beta)-like 1 X-linked	1	0	0	0	0	0	0	0	0	0	0	0	0	0	0	TBL1X	0	0
Timm9	Timm9	translocase of inner mitochondrial membrane 9	1	0	0	0	0	0	0	0	0	0	0	0	0	0	0	TIMM9	0	0
Tspear	Tspear	thrombospondin type laminin G domain and EAR repeats	1	0	0	0	0	0	0	0	0	0	0	0	0	0	0	TSPEAR	0	0
Atp6v0a4	Atp6v0a4	ATPase, H+ transporting, lysosomal V0 subunit A4	1	0	0	0	0	0	0	0	0	0	0	0	0	0	0	ATP6V0A4	0	0
Cemip	Cemip	cell migration inducing protein, hyaluronan binding	1	0	0	0	0	0	0	0	0	0	0	0	0	0	0	CEMIP	0	0
Eml2	Eml2	echinoderm microtubule associated protein like 2	1	0	0	0	0	0	0	0	0	0	0	0	0	0	0	EML2	0	0
Gabra5	Gabra5	gamma-aminobutyric acid (GABA) A receptor, subunit alpha 5	1	0	0	0	0	0	0	0	0	0	0	0	0	0	0	GABRA5	0	0
Gabrb2	Gabrb2	gamma-aminobutyric acid (GABA) A receptor, subunit beta 2	1	0	0	0	0	0	0	0	0	0	0	0	0	0	0	GABRB2	0	0
Sobp	Sobp	sine oculis binding protein	1	0	0	0	0	0	0	0	0	0	0	0	0	0	0	SOBP	0	0
Timm10	Timm10	translocase of inner mitochondrial membrane 10	1	0	0	0	0	0	0	0	0	0	0	0	0	0	0	TIMM10	0	0
Aldh7a1	Aldh7a1	aldehyde dehydrogenase family 7, member A1	1	0	0	0	0	0	0	0	0	0	0	0	0	0	0	ALDH7A1	0	0
Atp6v1b1	Atp6v1b1	ATPase, H+ transporting, lysosomal V1 subunit B1	1	0	0	0	0	0	0	0	0	0	0	0	0	0	0	ATP6V1B1	0	0
Hpn	Hpn	hepsin	1	0	0	0	0	0	0	0	0	0	0	0	0	0	0	HPN	0	0
Spry2	Spry2	sprouty RTK signaling antagonist 2	1	0	0	0	0	0	0	0	0	0	0	0	0	0	0	SPRY2	0	0
Ucn	Ucn	urocortin	1	0	0	0	0	0	0	0	0	0	0	0	0	0	0	UCN	0	0
Usp53	Usp53	ubiquitin specific peptidase 53	1	0	0	0	0	0	0	0	0	0	0	0	0	0	0	USP53	0	0
Asic2	Asic2	acid-sensing (proton-gated) ion channel 2	1	0	0	0	0	0	0	0	0	0	0	0	0	0	0	ASIC2	0	0
Cntn5	Cntn5	contactin 5	1	0	0	0	0	0	0	0	0	0	0	0	0	0	0	CNTN5	0	0
Fbxo11	Fbxo11	F-box protein 11	1	0	0	0	0	0	0	0	0	0	0	0	0	0	0	FBXO11	0	0
Fzd4	Fzd4	frizzled class receptor 4	1	0	0	0	0	0	0	0	0	0	0	0	0	0	0	FZD4	0	0
Gjc3	Gjc3	gap junction protein, gamma 3	1	0	0	0	0	0	0	0	0	0	0	0	0	0	0	GJC3	0	0
Gpx1	Gpx1	glutathione peroxidase 1	1	0	0	0	0	0	0	0	0	0	0	0	0	0	0	GPX1	0	0
Hexb	Hexb	hexosaminidase B	1	0	0	0	0	0	0	0	0	0	0	0	0	0	0	HEXB	0	0
Icam1	Icam1	intercellular adhesion molecule 1	1	0	0	0	0	0	0	0	0	0	0	0	0	0	0	ICAM1	0	0
Lrig1	Lrig1	leucine-rich repeats and immunoglobulin-like domains 1	1	0	0	0	0	0	0	0	0	0	0	0	0	0	0	LRIG1	0	0
Lrig2	Lrig2	leucine-rich repeats and immunoglobulin-like domains 2	1	0	0	0	0	0	0	0	0	0	0	0	0	0	0	LRIG2	0	0
Mbp	Mbp	myelin basic protein	1	0	0	0	0	0	0	0	0	0	0	0	0	0	0	MBP	0	0
Nav2	Nav2	neuron navigator 2	1	0	0	0	0	0	0	0	0	0	0	0	0	0	0	NAV2	0	0
Ndufb9	Ndufb9	NADH dehydrogenase (ubiquinone) 1 beta subcomplex, 9	1	0	0	0	0	0	0	0	0	0	0	0	0	0	0	NDUFB9	0	0
Otor	Otor	otoraplin	1	0	0	0	0	0	0	0	0	0	0	0	0	0	0	OTOR	0	0
Pgap1	Pgap1	post-GPI attachment to proteins 1	1	0	0	0	0	0	0	0	0	0	0	0	0	0	0	PGAP1	0	0
Th	Th	tyrosine hydroxylase	1	0	0	0	0	0	0	0	0	0	0	0	0	0	0	TH	0	0
Thrb	Thrb	thyroid hormone receptor beta	1	0	0	0	0	0	0	0	0	0	0	0	0	0	0	THRB	0	0
Timm13	Timm13	translocase of inner mitochondrial membrane 13	1	0	0	0	0	0	0	0	0	0	0	0	0	0	0	TIMM13	0	0
Timm8b	Timm8b	translocase of inner mitochondrial membrane 8B	1	0	0	0	0	0	0	0	0	0	0	0	0	0	0	TIMM8B	0	0
Zfp354a	Zfp354a	zinc finger protein 354A	1	0	0	0	0	0	0	0	0	0	0	0	0	0	0	ZNF354A	0	0
Bbs4	Bbs4	Bardet-Biedl syndrome 4 (human)	1	0	0	0	0	0	0	0	0	0	0	0	0	0	0	BBS4	0	0
2310036022Rik	Trir	telomerase RNA component interacting RNase	1	0	0	0	0	0	0	0	0	0	0	0	0	0	0	C19orf43	0	0
4833439L19Rik	4833439L19Rik	RIKEN cDNA 4833439L19 gene	1	0	0	0	0	0	0	0	0	0	0	0	0	0	0	KIAA1191	0	0
4930407I10Rik	Gm7470	predicted gene 7470	1	0	0	0	0	0	0	0	0	0	0	0	0	0	0	C22orf46	0	0
6030458C11Rik	6030458C11Rik	RIKEN cDNA 6030458C11 gene	1	0	0	0	0	0	0	0	0	0	0	0	0	0	0	C5orf22	0	0
8030462N17Rik	8030462N17Rik	RIKEN cDNA 8030462N17 gene	1	0	0	0	0	0	0	0	0	0	0	0	0	0	0	C18orf25	0	0
A2mp	A2m	alpha-2-macroglobulin	1	0	0	0	0	0	0	0	0	0	0	0	0	0	0	A2M	0	0
Abdh10	Abhd10	abhydrolase domain containing 10	1	0	0	0	0	0	0	0	0	0	0	0	0	0	0	ABHD10	0	0
Abracl	Abracl	ABRA C-terminal like	1	0	0	0	0	0	0	0	0	0	0	0	0	0	0	ABRACL	0	0
Acad10	Acad10	acyl-Coenzyme A dehydrogenase family, member 10	1	0	0	0	0	0	0	0	0	0	0	0	0	0	0	ACAD10	0	0
Acad12	Acad12	acyl-Coenzyme A dehydrogenase family, member 12	1	0	0	0	0	0	0	0	0	0	0	0	0	0	0	ACAD10	0	0
Acsf3	Acsf3	acyl-CoA synthetase family member 3	1	0	0	0	0	0	0	0	0	0	0	0	0	0	0	ACSF3	0	0
Agps	Agps	alkylglycerone phosphate synthase	1	0	0	0	0	0	0	0	0	0	0	0	0	0	0	AGPS	0	0
Agtrap	Agtrap	angiotensin II, type I receptor-associated protein	1	0	0	0	0	0	0	0	0	0	0	0	0	0	0	AGTRAP	0	0
Ahctf1	Ahctf1	AT hook containing transcription factor 1	1	0	0	0	0	0	0	0	0	0	0	0	0	0	0	AHCTF1	0	0
Amfr	Amfr	autocrine motility factor receptor	1	0	0	0	0	0	0	0	0	0	0	0	0	0	0	AMFR	0	0
Ank1	Ank1	ankyrin 1, erythroid	1	0	0	0	0	0	0	0	0	0	0	0	0	0	0	ANK1	0	0
Ank3	Ank3	ankyrin 3, epithelial	1	0	0	0	0	0	0	0	0	0	0	0	0	0	0	ANK3	0	0
Ankrd49	Ankrd49	ankyrin repeat domain 49	1	0	0	0	0	0	0	0	0	0	0	0	0	0	0	ANKRD49	0	0
Aoc2	Aoc2	amine oxidase, copper containing 2 (retina-specific)	1	0	0	0	0	0	0	0	0	0	0	0	0	0	0	AOC2	0	0
Arf4	Arf4	ADP-ribosylation factor 4	1	0	0	0	0	0	0	0	0	0	0	0	0	0	0	Arf4	0	0
2900092D14Rik	2900092D14Rik	RIKEN cDNA 2900092D14 gene	0	0	0	0	0	0	0	1	0	0	0	0	0	0	0	No homology	0	0
Arhgap11a	Arhgap11a	Rho GTPase activating protein 11A	1	0	0	0	0	0	0	0	0	0	0	0	0	0	0	ARHGAP11A	0	0
Arl1	Arl1	ADP-ribosylation factor-like 1	1	0	0	0	0	0	0	0	0	0	0	0	0	0	0	ARL1	0	0
Arl6ip1	Arl6ip1	ADP-ribosylation factor-like 6 interacting protein 1	1	0	0	0	0	0	0	0	0	0	0	0	0	0	0	ARL6IP1	0	0
Arl6ip4	Arl6ip4	ADP-ribosylation factor-like 6 interacting protein 4	1	0	0	0	0	0	0	0	0	0	0	0	0	0	0	ARL6IP4	0	0
Armc8	Armc8	armadillo repeat containing 8	1	0	0	0	0	0	0	0	0	0	0	0	0	0	0	ARMC8	0	0
Armt1	Armt1	acidic residue methyltransferase 1	1	0	0	0	0	0	0	0	0	0	0	0	0	0	0	ARMT1	0	0
Asb3	Asb3	ankyrin repeat and SOCS box-containing 3	1	0	0	0	0	0	0	0	0	0	0	0	0	0	0	ASB3	0	0
Atad2b	Atad2b	ATPase family, AAA domain containing 2B	1	0	0	0	0	0	0	0	0	0	0	0	0	0	0	ATAD2B	0	0
Ate1	Ate1	arginyltransferase 1	1	0	0	0	0	0	0	0	0	0	0	0	0	0	0	ATE1	0	0
Atp4a	Atp4a	ATPase, H+/K+ exchanging, gastric, alpha polypeptide	1	0	0	0	0	0	0	0	0	0	0	0	0	0	0	ATP4A	0	0
Atp6v1f	Atp6v1f	ATPase, H+ transporting, lysosomal V1 subunit F	1	0	0	0	0	0	0	0	0	0	0	0	0	0	0	ATP6V1F	0	0
Aven	Aven	apoptosis, caspase activation inhibitor	1	0	0	0	0	0	0	0	0	0	0	0	0	0	0	AVEN	0	0
Avil	Avil	advillin	1	0	0	0	0	0	0	0	0	0	0	0	0	0	0	AVIL	0	0
B9d2	B9d2	B9 protein domain 2	1	0	0	0	0	0	0	0	0	0	0	0	0	0	0	B9D2	0	0
Bad	Bad	BCL2-associated agonist of cell death	1	0	0	0	0	0	0	0	0	0	0	0	0	0	0	BAD	0	0
Bag6	Bag6	BCL2-associated athanogene 6	1	0	0	0	0	0	0	0	0	0	0	0	0	0	0	BAG6	0	0
Bbs9	Bbs9	Bardet-Biedl syndrome 9 (human)	1	0	0	0	0	0	0	0	0	0	0	0	0	0	0	BBS9	0	0
BC017158	BC017158	cDNA sequence BC017158	1	0	0	0	0	0	0	0	0	0	0	0	0	0	0	C16orf58	0	0
Birc6	Birc6	baculoviral IAP repeat-containing 6	1	0	0	0	0	0	0	0	0	0	0	0	0	0	0	BIRC6	0	0
Blmh	Blmh	bleomycin hydrolase	1	0	0	0	0	0	0	0	0	0	0	0	0	0	0	BLMH	0	0
Bloc1s2	Bloc1s2	biogenesis of lysosomal organelles complex-1, subunit 2	1	0	0	0	0	0	0	0	0	0	0	0	0	0	0	Bloc1s2	0	0
Bpifb9b	Bpifb9b	BPI fold containing family B, member 9B	1	0	0	0	0	0	0	0	0	0	0	0	0	0	0	No homology	0	0
Bsdc1	Bsdc1	BSD domain containing 1	1	0	0	0	0	0	0	0	0	0	0	0	0	0	0	BSDC1	0	0
Btaf1	Btaf1	B-TFIID TATA-box binding protein associated factor 1	1	0	0	0	0	0	0	0	0	0	0	0	0	0	0	BTAF1	0	0
C4b	C4b	complement component 4B (Chido blood group)	1	0	0	0	0	0	0	0	0	0	0	0	0	0	0	C4B	0	0
Cacybp	Cacybp	calcyclin binding protein	1	0	0	0	0	0	0	0	0	0	0	0	0	0	0	Cacybp	0	0
Ccdc104	Cfap36	cilia and flagella associated protein 36	1	0	0	0	0	0	0	0	0	0	0	0	0	0	0	CFAP36	0	0
Ccdc39	Ccdc39	coiled-coil domain containing 39	1	0	0	0	0	0	0	0	0	0	0	0	0	0	0	CCDC39	0	0
Ccnk	Ccnk	cyclin K	1	0	0	0	0	0	0	0	0	0	0	0	0	0	0	CCNK	0	0
Cdk13	Cdk13	cyclin-dependent kinase 13	1	0	0	0	0	0	0	0	0	0	0	0	0	0	0	CDK13	0	0
Chd8	Chd8	chromodomain helicase DNA binding protein 8	1	0	0	0	0	0	0	0	0	0	0	0	0	0	0	CHD8	0	0
Chp1	Chp1	calcineurin-like EF hand protein 1	1	0	0	0	0	0	0	0	0	0	0	0	0	0	0	CHP1	0	0
Chst2	Chst2	carbohydrate sulfotransferase 2	1	0	0	0	0	0	0	0	0	0	0	0	0	0	0	CHST2	0	0
Cisd3	Cisd3	CDGSH iron sulfur domain 3	1	0	0	0	0	0	0	0	0	0	0	0	0	0	0	CISD3	0	0
Clip1	Clip1	CAP-GLY domain containing linker protein 1	1	0	0	0	0	0	0	0	0	0	0	0	0	0	0	CLIP1	0	0
Clk3	Clk3	CDC-like kinase 3	1	0	0	0	0	0	0	0	0	0	0	0	0	0	0	CLK3	0	0
Commd7	Commd7	COMM domain containing 7	1	0	0	0	0	0	0	0	0	0	0	0	0	0	0	COMMD7	0	0
Cox4i2	Cox4i2	cytochrome c oxidase subunit 4I2	1	0	0	0	0	0	0	0	0	0	0	0	0	0	0	COX4I2	0	0
Cpeb2	Cpeb2	cytoplasmic polyadenylation element binding protein 2	1	0	0	0	0	0	0	0	0	0	0	0	0	0	0	CPEB2	0	0
Cpt2	Cpt2	carnitine palmitoyltransferase 2	1	0	0	0	0	0	0	0	0	0	0	0	0	0	0	CPT2	0	0
Cradd	Cradd	CASP2 and RIPK1 domain containing adaptor with death domain	1	0	0	0	0	0	0	0	0	0	0	0	0	0	0	CRADD	0	0
Cryz	Cryz	crystallin, zeta	1	0	0	0	0	0	0	0	0	0	0	0	0	0	0	Cryz	0	0
Cryzl1	Cryzl1	crystallin, zeta (quinone reductase)-like 1	1	0	0	0	0	0	0	0	0	0	0	0	0	0	0	CRYZL1	0	0
Ctbp2	Ctbp2	C-terminal binding protein 2	1	0	0	0	0	0	0	0	0	0	0	0	0	0	0	CTBP2	0	0
Ctif	Ctif	CBP80/20-dependent translation initiation factor	1	0	0	0	0	0	0	0	0	0	0	0	0	0	0	CTIF	0	0
Ctr9	Ctr9	CTR9 homolog, Paf1/RNA polymerase II complex component	1	0	0	0	0	0	0	0	0	0	0	0	0	0	0	CTR9	0	0
Cyb5d2	Cyb5d2	cytochrome b5 domain containing 2	1	0	0	0	0	0	0	0	0	0	0	0	0	0	0	CYB5D2	0	0
Cyb5r1	Cyb5r1	cytochrome b5 reductase 1	1	0	0	0	0	0	0	0	0	0	0	0	0	0	0	CYB5R1	0	0
Cyp2s1	Cyp2s1	cytochrome P450, family 2, subfamily s, polypeptide 1	1	0	0	0	0	0	0	0	0	0	0	0	0	0	0	CYP2S1	0	0
D2Wsu81e	Spout1	SPOUT domain containing methyltransferase 1	1	0	0	0	0	0	0	0	0	0	0	0	0	0	0	SPOUT1	0	0
D630045J12Rik	D630045J12Rik	RIKEN cDNA D630045J12 gene	1	0	0	0	0	0	0	0	0	0	0	0	0	0	0	KIAA1549	0	0
Dach1	Dach1	dachshund family transcription factor 1	1	0	0	0	0	0	0	0	0	0	0	0	0	0	0	DACH1	0	0
Dcp1a	Dcp1a	decapping mRNA 1A	1	0	0	0	0	0	0	0	0	0	0	0	0	0	0	DCP1A	0	0
Ddt	Ddt	D-dopachrome tautomerase	1	0	0	0	0	0	0	0	0	0	0	0	0	0	0	Ddt	0	0
Ddx39b	Ddx39b	DEAD (Asp-Glu-Ala-Asp) box polypeptide 39B	1	0	0	0	0	0	0	0	0	0	0	0	0	0	0	DDX39B	0	0
Dgke	Dgke	diacylglycerol kinase, epsilon	1	0	0	0	0	0	0	0	0	0	0	0	0	0	0	DGKE	0	0
Dicer1	Dicer1	dicer 1, ribonuclease type III	1	0	0	0	0	0	0	0	0	0	0	0	0	0	0	DICER1	0	0
Dnaaf2	Dnaaf2	dynein, axonemal assembly factor 2	1	0	0	0	0	0	0	0	0	0	0	0	0	0	0	DNAAF2	0	0
Dnajb2	Dnajb2	DnaJ heat shock protein family (Hsp40) member B2	1	0	0	0	0	0	0	0	0	0	0	0	0	0	0	DNAJB2	0	0
Dph6	Dph6	diphthamine biosynthesis 6	1	0	0	0	0	0	0	0	0	0	0	0	0	0	0	DPH6	0	0
Dsp	Dsp	desmoplakin	1	0	0	0	0	0	0	0	0	0	0	0	0	0	0	Dsp	0	0
Dtd1	Dtd1	D-tyrosyl-tRNA deacylase 1	1	0	0	0	0	0	0	0	0	0	0	0	0	0	0	DTD1	0	0
Dxo	Dxo	decapping exoribonuclease	1	0	0	0	0	0	0	0	0	0	0	0	0	0	0	DXO	0	0
Dync2h1	Dync2h1	dynein cytoplasmic 2 heavy chain 1	1	0	0	0	0	0	0	0	0	0	0	0	0	0	0	DYNC2H1	0	0
Echdc1	Echdc1	enoyl Coenzyme A hydratase domain containing 1	1	0	0	0	0	0	0	0	0	0	0	0	0	0	0	ECHDC1	0	0
Edc4	Edc4	enhancer of mRNA decapping 4	1	0	0	0	0	0	0	0	0	0	0	0	0	0	0	EDC4	0	0
Ehmt1	Ehmt1	euchromatic histone methyltransferase 1	1	0	0	0	0	0	0	0	0	0	0	0	0	0	0	EHMT1	0	0
Ehmt2	Ehmt2	euchromatic histone lysine N-methyltransferase 2	1	0	0	0	0	0	0	0	0	0	0	0	0	0	0	EHMT2	0	0
Enpp4	Enpp4	ectonucleotide pyrophosphatase/phosphodiesterase 4	1	0	0	0	0	0	0	0	0	0	0	0	0	0	0	ENPP4	0	0
Ephx1	Ephx1	epoxide hydrolase 1, microsomal	1	0	0	0	0	0	0	0	0	0	0	0	0	0	0	EPHX1	0	0
Epn2	Epn2	epsin 2	1	0	0	0	0	0	0	0	0	0	0	0	0	0	0	EPN2	0	0
Ewsr1	Ewsr1	Ewing sarcoma breakpoint region 1	1	0	0	0	0	0	0	0	0	0	0	0	0	0	0	Ewsr1	0	0
Fam160b1	Fam160b1	family with sequence similarity 160, member B1	1	0	0	0	0	0	0	0	0	0	0	0	0	0	0	FAM160B1	0	0
Fam168a	Fam168a	family with sequence similarity 168, member A	1	0	0	0	0	0	0	0	0	0	0	0	0	0	0	FAM168A	0	0
Fam192a	Fam192a	family with sequence similarity 192, member A	1	0	0	0	0	0	0	0	0	0	0	0	0	0	0	FAM192A	0	0
Fam63a	Mindy1	MINDY lysine 48 deubiquitinase 1	1	0	0	0	0	0	0	0	0	0	0	0	0	0	0	FAM63A	0	0
Fbp2	Fbp2	fructose bisphosphatase 2	1	0	0	0	0	0	0	0	0	0	0	0	0	0	0	FBP2	0	0
Fbxo46	Fbxo46	F-box protein 46	1	0	0	0	0	0	0	0	0	0	0	0	0	0	0	FBXO46	0	0
Fer1l4	Fer1l4	fer-1-like 4 (C. elegans)	1	0	0	0	0	0	0	0	0	0	0	0	0	0	0	FER1L4	0	0
Fggy	Fggy	FGGY carbohydrate kinase domain containing	1	0	0	0	0	0	0	0	0	0	0	0	0	0	0	FGGY	0	0
Fjx1	Fjx1	four jointed box 1	1	0	0	0	0	0	0	0	0	0	0	0	0	0	0	FJX1	0	0
Flg2	Flg2	filaggrin family member 2	1	0	0	0	0	0	0	0	0	0	0	0	0	0	0	FLG2	0	0
Fn3krp	Fn3krp	fructosamine 3 kinase related protein	1	0	0	0	0	0	0	0	0	0	0	0	0	0	0	FN3KRP	0	0
Fryl	Fryl	FRY like transcription coactivator	1	0	0	0	0	0	0	0	0	0	0	0	0	0	0	FRYL	0	0
Fubp3	Fubp3	far upstream element (FUSE) binding protein 3	1	0	0	0	0	0	0	0	0	0	0	0	0	0	0	FUBP3	0	0
Gab2	Gab2	growth factor receptor bound protein 2-associated protein 2	1	0	0	0	0	0	0	0	0	0	0	0	0	0	0	GAB2	0	0
Gabarapl1	Gabarapl1	gamma-aminobutyric acid (GABA) A receptor-associated protein-like 1	1	0	0	0	0	0	0	0	0	0	0	0	0	0	0	GABARAPL1	0	0
Galk2	Galk2	galactokinase 2	1	0	0	0	0	0	0	0	0	0	0	0	0	0	0	GALK2	0	0
Gapdh	Gapdh	glyceraldehyde-3-phosphate dehydrogenase	1	0	0	0	0	0	0	0	0	0	0	0	0	0	0	Gapdh	0	0
Gas7	Gas7	growth arrest specific 7	1	0	0	0	0	0	0	0	0	0	0	0	0	0	0	GAS7	0	0
Gga3	Gga3	golgi associated, gamma adaptin ear containing, ARF binding protein 3	1	0	0	0	0	0	0	0	0	0	0	0	0	0	0	GGA3	0	0
Gle1	Gle1	GLE1 RNA export mediator (yeast)	1	0	0	0	0	0	0	0	0	0	0	0	0	0	0	GLE1	0	0
Gm10020	Gm10020	predicted pseudogene 10020	1	0	0	0	0	0	0	0	0	0	0	0	0	0	0	RPL15	0	0
Gm15013	Gm15013	predicted gene 15013	1	0	0	0	0	0	0	0	0	0	0	0	0	0	0	No homology	0	0
Gm17190	Gm17190	predicted gene 17190	1	0	0	0	0	0	0	0	0	0	0	0	0	0	0	HNRNPA3	0	0
Gm20683	Gm20683	predicted gene 20683	1	0	0	0	0	0	0	0	0	0	0	0	0	0	0	RHOT2	0	0
Gm5039	Gm5039	predicted gene 5039	1	0	0	0	0	0	0	0	0	0	0	0	0	0	0	EIF1AX	0	0
Gm5356	Gm5356	predicted pseudogene 5356	1	0	0	0	0	0	0	0	0	0	0	0	0	0	0	Obsolete	0	0
Gm5414	Gm5414	predicted gene 5414	1	0	0	0	0	0	0	0	0	0	0	0	0	0	0	KRT6A	0	0
Gmfg	Gmfg	glia maturation factor, gamma	1	0	0	0	0	0	0	0	0	0	0	0	0	0	0	GMFG	0	0
Gmppa	Gmppa	GDP-mannose pyrophosphorylase A	1	0	0	0	0	0	0	0	0	0	0	0	0	0	0	GMPPA	0	0
Gnpda2	Gnpda2	glucosamine-6-phosphate deaminase 2	1	0	0	0	0	0	0	0	0	0	0	0	0	0	0	GNPDA2	0	0
Gpaa1	Gpaa1	GPI anchor attachment protein 1	1	0	0	0	0	0	0	0	0	0	0	0	0	0	0	GPAA1	0	0
Gpkow	Gpkow	G patch domain and KOW motifs	1	0	0	0	0	0	0	0	0	0	0	0	0	0	0	GPKOW	0	0
Grhpr	Grhpr	glyoxylate reductase/hydroxypyruvate reductase	1	0	0	0	0	0	0	0	0	0	0	0	0	0	0	GRHPR	0	0
Grip1	Grip1	glutamate receptor interacting protein 1	1	0	0	0	0	0	0	0	0	0	0	0	0	0	0	GRIP1	0	0
Gsdma	Gsdma	gasdermin A	1	0	0	0	0	0	0	0	0	0	0	0	0	0	0	GSDMA	0	0
Gsdma2	Gsdma2	gasdermin A2	1	0	0	0	0	0	0	0	0	0	0	0	0	0	0	GSDMA	0	0
Gsdma3	Gsdma3	gasdermin A3	1	0	0	0	0	0	0	0	0	0	0	0	0	0	0	GSDMA	0	0
Gstm5	Gstm5	glutathione S-transferase, mu 5	1	0	0	0	0	0	0	0	0	0	0	0	0	0	0	Gstm5	0	0
Gtf2a2	Gtf2a2	general transcription factor II A, 2	1	0	0	0	0	0	0	0	0	0	0	0	0	0	0	GTF2A2	0	0
Hal	Hal	histidine ammonia lyase	1	0	0	0	0	0	0	0	0	0	0	0	0	0	0	HAL	0	0
Hbz	Hba-x	hemoglobin X, alpha-like embryonic chain in Hba complex	1	0	0	0	0	0	0	0	0	0	0	0	0	0	0	HBZ	0	0
Heatr2	Dnaaf5	dynein, axonemal assembly factor 5	1	0	0	0	0	0	0	0	0	0	0	0	0	0	0	HEATR2	0	0
Heatr3	Heatr3	HEAT repeat containing 3	1	0	0	0	0	0	0	0	0	0	0	0	0	0	0	HEATR3	0	0
Hip1r	Hip1r	huntingtin interacting protein 1 related	1	0	0	0	0	0	0	0	0	0	0	0	0	0	0	HIP1R	0	0
Hmg20a	Hmg20a	high mobility group 20A	1	0	0	0	0	0	0	0	0	0	0	0	0	0	0	HMG20A	0	0
Hmga1	Hmga1	high mobility group AT-hook 1	1	0	0	0	0	0	0	0	0	0	0	0	0	0	0	HMGA1	0	0
Hn1	Hnrnpa3	heterogeneous nuclear ribonucleoprotein A3	1	0	0	0	0	0	0	0	0	0	0	0	0	0	0	JPT1	0	0
Hnrnpd	Hnrnpd	heterogeneous nuclear ribonucleoprotein D	1	0	0	0	0	0	0	0	0	0	0	0	0	0	0	HNRNPD	0	0
Hnrnph3	Hnrnph3	heterogeneous nuclear ribonucleoprotein H3	1	0	0	0	0	0	0	0	0	0	0	0	0	0	0	HNRNPH3	0	0
Hnrpll	Hnrnpll	heterogeneous nuclear ribonucleoprotein L-like	1	0	0	0	0	0	0	0	0	0	0	0	0	0	0	HNRNPLL	0	0
Hsd11b2	Hsd11b2	hydroxysteroid 11-beta dehydrogenase 2	1	0	0	0	0	0	0	0	0	0	0	0	0	0	0	HSD11B2	0	0
Hspb11	Hspb11	heat shock protein family B (small), member 11	1	0	0	0	0	0	0	0	0	0	0	0	0	0	0	HSPB11	0	0
Huwe1	Huwe1	HECT, UBA and WWE domain containing 1	1	0	0	0	0	0	0	0	0	0	0	0	0	0	0	HUWE1	0	0
Iba57	Iba57	IBA57 homolog, iron-sulfur cluster assembly	1	0	0	0	0	0	0	0	0	0	0	0	0	0	0	IBA57	0	0
Idi1	Idi1	isopentenyl-diphosphate delta isomerase	1	0	0	0	0	0	0	0	0	0	0	0	0	0	0	IDI1	0	0
Idua	Idua	iduronidase, alpha-L-	1	0	0	0	0	0	0	0	0	0	0	0	0	0	0	IDUA	0	0
Ift122	Ift122	intraflagellar transport 122	1	0	0	0	0	0	0	0	0	0	0	0	0	0	0	Ift122	0	0
Ift172	Ift172	intraflagellar transport 172	1	0	0	0	0	0	0	0	0	0	0	0	0	0	0	IFT172	0	0
Ilvbl	Ilvbl	ilvB (bacterial acetolactate synthase)-like	1	0	0	0	0	0	0	0	0	0	0	0	0	0	0	ILVBL	0	0
Inpp1	Inpp1	inositol polyphosphate-1-phosphatase	1	0	0	0	0	0	0	0	0	0	0	0	0	0	0	Inpp1	0	0
Ints6	Ints6	integrator complex subunit 6	1	0	0	0	0	0	0	0	0	0	0	0	0	0	0	INTS6	0	0
Ints9	Ints9	integrator complex subunit 9	1	0	0	0	0	0	0	0	0	0	0	0	0	0	0	INTS9	0	0
Iqcd	Iqcd	IQ motif containing D	1	0	0	0	0	0	0	0	0	0	0	0	0	0	0	IQCD	0	0
Itpkc	Itpkc	inositol 1,4,5-trisphosphate 3-kinase C	1	0	0	0	0	0	0	0	0	0	0	0	0	0	0	ITPKC	0	0
Ivns1abp	Ivns1abp	influenza virus NS1A binding protein	1	0	0	0	0	0	0	0	0	0	0	0	0	0	0	IVNS1ABP	0	0
Jup	Jup	junction plakoglobin	1	0	0	0	0	0	0	0	0	0	0	0	0	0	0	Jup	0	0
Kit	Kit	KIT proto-oncogene receptor tyrosine kinase	1	0	0	0	0	0	0	0	0	0	0	0	0	0	0	KIT	0	0
Klc2	Klc2	kinesin light chain 2	1	0	0	0	0	0	0	0	0	0	0	0	0	0	0	KLC2	0	0
Klf11	Klf11	Kruppel-like factor 11	1	0	0	0	0	0	0	0	0	0	0	0	0	0	0	KLF11	0	0
Klhdc7b	Klhdc7b	kelch domain containing 7B	1	0	0	0	0	0	0	0	0	0	0	0	0	0	0	KLHDC7B	0	0
Krt1	Krt1	keratin 1	1	0	0	0	0	0	0	0	0	0	0	0	0	0	0	Krt1	0	0
Krt10	Krt10	keratin 10	1	0	0	0	0	0	0	0	0	0	0	0	0	0	0	Krt10	0	0
Krt13	Krt13	keratin 13	1	0	0	0	0	0	0	0	0	0	0	0	0	0	0	KRT13	0	0
Krt14	Krt14	keratin 14	1	0	0	0	0	0	0	0	0	0	0	0	0	0	0	Krt14	0	0
Krt16	Krt16	keratin 16	1	0	0	0	0	0	0	0	0	0	0	0	0	0	0	KRT16	0	0
Krt17	Krt17	keratin 17	1	0	0	0	0	0	0	0	0	0	0	0	0	0	0	Krt17	0	0
Krt2	Krt2	keratin 2	1	0	0	0	0	0	0	0	0	0	0	0	0	0	0	Krt2	0	0
Krt28	Krt28	keratin 28	1	0	0	0	0	0	0	0	0	0	0	0	0	0	0	KRT28	0	0
Krt31	Krt31	keratin 31	1	0	0	0	0	0	0	0	0	0	0	0	0	0	0	KRT31	0	0
Krt32	Krt32	keratin 32	1	0	0	0	0	0	0	0	0	0	0	0	0	0	0	KRT32	0	0
Krt33b	Krt33b	keratin 33B	1	0	0	0	0	0	0	0	0	0	0	0	0	0	0	KRT33B	0	0
Krt35	Krt35	keratin 35	1	0	0	0	0	0	0	0	0	0	0	0	0	0	0	KRT35	0	0
Krt36	Krt36	keratin 36	1	0	0	0	0	0	0	0	0	0	0	0	0	0	0	KRT36	0	0
Krt4	Krt4	keratin 4	1	0	0	0	0	0	0	0	0	0	0	0	0	0	0	Krt4	0	0
Krt40	Krt40	keratin 40	1	0	0	0	0	0	0	0	0	0	0	0	0	0	0	KRT40	0	0
Krt5	Krt5	keratin 5	1	0	0	0	0	0	0	0	0	0	0	0	0	0	0	Krt5	0	0
Krt6a	Krt6a	keratin 6A	1	0	0	0	0	0	0	0	0	0	0	0	0	0	0	Krt6a	0	0
Krt6b	Krt6b	keratin 6B	1	0	0	0	0	0	0	0	0	0	0	0	0	0	0	Krt6b	0	0
Krt71	Krt71	keratin 71	1	0	0	0	0	0	0	0	0	0	0	0	0	0	0	Krt71	0	0
Krt72	Krt72	keratin 72	1	0	0	0	0	0	0	0	0	0	0	0	0	0	0	KRT72	0	0
Krt73	Krt73	keratin 73	1	0	0	0	0	0	0	0	0	0	0	0	0	0	0	Krt73	0	0
Krt74	Krt74	keratin 74	1	0	0	0	0	0	0	0	0	0	0	0	0	0	0	Krt74	0	0
Krt75	Krt75	keratin 75	1	0	0	0	0	0	0	0	0	0	0	0	0	0	0	Krt75	0	0
Krt76	Krt76	keratin 76	1	0	0	0	0	0	0	0	0	0	0	0	0	0	0	Krt76	0	0
Krt77	Krt77	keratin 77	1	0	0	0	0	0	0	0	0	0	0	0	0	0	0	Krt77	0	0
Krt78	Krt78	keratin 78	1	0	0	0	0	0	0	0	0	0	0	0	0	0	0	KRT78	0	0
Krt79	Krt79	keratin 79	1	0	0	0	0	0	0	0	0	0	0	0	0	0	0	Krt79	0	0
Krt81	Krt81	keratin 81	1	0	0	0	0	0	0	0	0	0	0	0	0	0	0	KRT81	0	0
Krt83	Krt83	keratin 83	1	0	0	0	0	0	0	0	0	0	0	0	0	0	0	KRT83	0	0
Krt85	Krt85	keratin 85	1	0	0	0	0	0	0	0	0	0	0	0	0	0	0	KRT85	0	0
Krt86	Krt86	keratin 86	1	0	0	0	0	0	0	0	0	0	0	0	0	0	0	KRT86	0	0
Ksr1	Ksr1	kinase suppressor of ras 1	1	0	0	0	0	0	0	0	0	0	0	0	0	0	0	KSR1	0	0
Lactb2	Lactb2	lactamase, beta 2	1	0	0	0	0	0	0	0	0	0	0	0	0	0	0	LACTB2	0	0
Lchn	E330009J07Rik	RIKEN cDNA E330009J07 gene	1	0	0	0	0	0	0	0	0	0	0	0	0	0	0	LCHN	0	0
Lgalsl	Lgalsl	lectin, galactoside binding-like	1	0	0	0	0	0	0	0	0	0	0	0	0	0	0	LGALSL	0	0
Lgi2	Lgi2	leucine-rich repeat LGI family, member 2	1	0	0	0	0	0	0	0	0	0	0	0	0	0	0	LGI2	0	0
Limd1	Limd1	LIM domains containing 1	1	0	0	0	0	0	0	0	0	0	0	0	0	0	0	LIMD1	0	0
Limk2	Limk2	LIM motif-containing protein kinase 2	1	0	0	0	0	0	0	0	0	0	0	0	0	0	0	LIMK2	0	0
Llgl2	Llgl2	LLGL2 scribble cell polarity complex component	1	0	0	0	0	0	0	0	0	0	0	0	0	0	0	LLGL2	0	0
Lmbrd2	Lmbrd2	LMBR1 domain containing 2	1	0	0	0	0	0	0	0	0	0	0	0	0	0	0	LMBRD2	0	0
Lnp	Lnpk	lunapark, ER junction formation factor	1	0	0	0	0	0	0	0	0	0	0	0	0	0	0	LNPK	0	0
Lrrc16a	Carmil1	capping protein regulator and myosin 1 linker 1	1	0	0	0	0	0	0	0	0	0	0	0	0	0	0	CARMIL1	0	0
Lsm1	Lsm1	LSM1 homolog, mRNA degradation associated	1	0	0	0	0	0	0	0	0	0	0	0	0	0	0	LSM1	0	0
Lsm6	Lsm6	LSM6 homolog, U6 small nuclear RNA and mRNA degradation associated	1	0	0	0	0	0	0	0	0	0	0	0	0	0	0	LSM6	0	0
Lyz1	Lyz1	lysozyme 1	1	0	0	0	0	0	0	0	0	0	0	0	0	0	0	LYZ	0	0
Macf1	Macf1	microtubule-actin crosslinking factor 1	1	0	0	0	0	0	0	0	0	0	0	0	0	0	0	MACF1	0	0
Madd	Madd	MAP-kinase activating death domain	1	0	0	0	0	0	0	0	0	0	0	0	0	0	0	MADD	0	0
Mboat7	Mboat7	membrane bound O-acyltransferase domain containing 7	1	0	0	0	0	0	0	0	0	0	0	0	0	0	0	MBOAT7	0	0
Mcat	Mcat	malonyl CoA:ACP acyltransferase (mitochondrial)	1	0	0	0	0	0	0	0	0	0	0	0	0	0	0	MCAT	0	0
Mcl1	Mcl1	myeloid cell leukemia sequence 1	1	0	0	0	0	0	0	0	0	0	0	0	0	0	0	MCL1	0	0
Med1	Med1	mediator complex subunit 1	1	0	0	0	0	0	0	0	0	0	0	0	0	0	0	MED1	0	0
Med8	Med8	mediator complex subunit 8	1	0	0	0	0	0	0	0	0	0	0	0	0	0	0	MED8	0	0
Mepce	Mepce	methylphosphate capping enzyme	1	0	0	0	0	0	0	0	0	0	0	0	0	0	0	MEPCE	0	0
Metap1d	Metap1d	methionyl aminopeptidase type 1D (mitochondrial)	1	0	0	0	0	0	0	0	0	0	0	0	0	0	0	METAP1D	0	0
Mfn	Mfn1	mitofusin 1	1	0	0	0	0	0	0	0	0	0	0	0	0	0	0	MFN1	0	0
Mgst1	Mgst1	microsomal glutathione S-transferase 1	1	0	0	0	0	0	0	0	0	0	0	0	0	0	0	MGST1	0	0
Minos1	Minos1	mitochondrial inner membrane organizing system 1	1	0	0	0	0	0	0	0	0	0	0	0	0	0	0	MINOS1	0	0
Misp	Misp	mitotic spindle positioning	1	0	0	0	0	0	0	0	0	0	0	0	0	0	0	MISP	0	0
Mkks	Mkks	McKusick-Kaufman syndrome	1	0	0	0	0	0	0	0	0	0	0	0	0	0	0	MKKS	0	0
Mlf2	Mlf2	myeloid leukemia factor 2	1	0	0	0	0	0	0	0	0	0	0	0	0	0	0	MLF2	0	0
Mms19	Mms19	MMS19 (MET18 S. cerevisiae)	1	0	0	0	0	0	0	0	0	0	0	0	0	0	0	MMS19	0	0
Mpc1	Mpc1	mitochondrial pyruvate carrier 1	1	0	0	0	0	0	0	0	0	0	0	0	0	0	0	MPC1	0	0
Mpdz	Mpdz	multiple PDZ domain protein	1	0	0	0	0	0	0	0	0	0	0	0	0	0	0	MPDZ	0	0
Mri1	Mri1	methylthioribose-1-phosphate isomerase 1	1	0	0	0	0	0	0	0	0	0	0	0	0	0	0	MRI1	0	0
Mrpl22	Mrpl22	mitochondrial ribosomal protein L22	1	0	0	0	0	0	0	0	0	0	0	0	0	0	0	MRPL22	0	0
Mrpl9	Mrpl9	mitochondrial ribosomal protein L9	1	0	0	0	0	0	0	0	0	0	0	0	0	0	0	MRPL9	0	0
Mrps11	Mrps11	mitochondrial ribosomal protein S11	1	0	0	0	0	0	0	0	0	0	0	0	0	0	0	MRPS11	0	0
Mrps5	Mrps5	mitochondrial ribosomal protein S5	1	0	0	0	0	0	0	0	0	0	0	0	0	0	0	MRPS5	0	0
Mthfd2	Mthfd2	methylenetetrahydrofolate dehydrogenase (NAD+ dependent), methenyltetrahydrofolate cyclohydrolase	1	0	0	0	0	0	0	0	0	0	0	0	0	0	0	MTHFD2	0	0
Myl2	Myl2	myosin, light polypeptide 2, regulatory, cardiac, slow	1	0	0	0	0	0	0	0	0	0	0	0	0	0	0	MYL2	0	0
Nbeal1	Nbeal1	neurobeachin like 1	1	0	0	0	0	0	0	0	0	0	0	0	0	0	0	NBEAL1	0	0
Nccrp1	Nccrp1	non-specific cytotoxic cell receptor protein 1 homolog (zebrafish)	1	0	0	0	0	0	0	0	0	0	0	0	0	0	0	NCCRP1	0	0
Nck1	Nck1	non-catalytic region of tyrosine kinase adaptor protein 1	1	0	0	0	0	0	0	0	0	0	0	0	0	0	0	NCK1	0	0
Ncoa1	Ncoa1	nuclear receptor coactivator 1	1	0	0	0	0	0	0	0	0	0	0	0	0	0	0	NCOA1	0	0
Ncor2	Ncor2	nuclear receptor co-repressor 2	1	0	0	0	0	0	0	0	0	0	0	0	0	0	0	NCOR2	0	0
Ndufa12	Ndufa12	NADH dehydrogenase (ubiquinone) 1 alpha subcomplex, 12	1	0	0	0	0	0	0	0	0	0	0	0	0	0	0	NDUFA12	0	0
Ndufaf4	Ndufaf4	NADH dehydrogenase (ubiquinone) 1 alpha subcomplex, assembly factor 4	1	0	0	0	0	0	0	0	0	0	0	0	0	0	0	NDUFAF4	0	0
Neb	Neb	nebulin	1	0	0	0	0	0	0	0	0	0	0	0	0	0	0	NEB	0	0
Necap1	Necap1	NECAP endocytosis associated 1	1	0	0	0	0	0	0	0	0	0	0	0	0	0	0	NECAP1	0	0
Nfatc4	Nfatc4	nuclear factor of activated T cells, cytoplasmic, calcineurin dependent 4	1	0	0	0	0	0	0	0	0	0	0	0	0	0	0	NFATC4	0	0
Nhsl1	Nhsl1	NHS-like 1	1	0	0	0	0	0	0	0	0	0	0	0	0	0	0	NHSL1	0	0
Nit1	Nit1	nitrilase 1	1	0	0	0	0	0	0	0	0	0	0	0	0	0	0	NIT1	0	0
Nlgn3	Nlgn3	neuroligin 3	1	0	0	0	0	0	0	0	0	0	0	0	0	0	0	NLGN3	0	0
Nln	Nln	neurolysin (metallopeptidase M3 family)	1	0	0	0	0	0	0	0	0	0	0	0	0	0	0	NLN	0	0
Noc3l	Noc3l	NOC3 like DNA replication regulator	1	0	0	0	0	0	0	0	0	0	0	0	0	0	0	NOC3L	0	0
Nptn	Nptn	neuroplastin	1	0	0	0	0	0	0	0	0	0	0	0	0	0	0	NPTN	0	0
Nrbp1	Nrbp1	nuclear receptor binding protein 1	1	0	0	0	0	0	0	0	0	0	0	0	0	0	0	NRBP1	0	0
Nt5dc3	Nt5dc3	5'-nucleotidase domain containing 3	1	0	0	0	0	0	0	0	0	0	0	0	0	0	0	NT5DC3	0	0
Nudt16l1	Nudt16l1	nudix (nucleoside diphosphate linked moiety X)-type motif 16-like 1	1	0	0	0	0	0	0	0	0	0	0	0	0	0	0	NUDT16L1	0	0
Nup214	Nup214	nucleoporin 214	1	0	0	0	0	0	0	0	0	0	0	0	0	0	0	NUP214	0	0
Nup35	Nup35	nucleoporin 35	1	0	0	0	0	0	0	0	0	0	0	0	0	0	0	NUP35	0	0
Nup88	Nup88	nucleoporin 88	1	0	0	0	0	0	0	0	0	0	0	0	0	0	0	NUP88	0	0
Nutf2	Nutf2	nuclear transport factor 2	1	0	0	0	0	0	0	0	0	0	0	0	0	0	0	Nutf2	0	0
Nxt1	Nxt1	NTF2-related export protein 1	1	0	0	0	0	0	0	0	0	0	0	0	0	0	0	NXT1	0	0
Osbp2	Osbp2	oxysterol binding protein 2	1	0	0	0	0	0	0	0	0	0	0	0	0	0	0	OSBP2	0	0
Osbpl3	Osbpl3	oxysterol binding protein-like 3	1	0	0	0	0	0	0	0	0	0	0	0	0	0	0	Osbpl3	0	0
Otol1	Otol1	otolin 1	1	0	0	0	0	0	0	0	0	0	0	0	0	0	0	OTOL1	0	0
Ovca2	Ovca2	candidate tumor suppressor in ovarian cancer 2	1	0	0	0	0	0	0	0	0	0	0	0	0	0	0	OVCA2	0	0
Pa2g4	Pa2g4	proliferation-associated 2G4	1	0	0	0	0	0	0	0	0	0	0	0	0	0	0	Pa2g4	0	0
Paip1	Paip1	polyadenylate binding protein-interacting protein 1	1	0	0	0	0	0	0	0	0	0	0	0	0	0	0	PAIP1	0	0
Pak1	Pak1	p21 protein (Cdc42/Rac)-activated kinase 1	1	0	0	0	0	0	0	0	0	0	0	0	0	0	0	PAK1	0	0
Pcif1	Pcif1	PDX1 C-terminal inhibiting factor 1	1	0	0	0	0	0	0	0	0	0	0	0	0	0	0	PCIF1	0	0
Pde4dip	Pde4dip	phosphodiesterase 4D interacting protein (myomegalin)	1	0	0	0	0	0	0	0	0	0	0	0	0	0	0	PDE4DIP	0	0
Pdk3	Pdk3	pyruvate dehydrogenase kinase, isoenzyme 3	1	0	0	0	0	0	0	0	0	0	0	0	0	0	0	Pdk3	0	0
Pex5l	Pex5l	peroxisomal biogenesis factor 5-like	1	0	0	0	0	0	0	0	0	0	0	0	0	0	0	PEX5L	0	0
Pgam5	Pgam5	phosphoglycerate mutase family member 5	1	0	0	0	0	0	0	0	0	0	0	0	0	0	0	PGAM5	0	0
Phax	Phax	phosphorylated adaptor for RNA export	1	0	0	0	0	0	0	0	0	0	0	0	0	0	0	PHAX	0	0
Phc2	Phc2	polyhomeotic 2	1	0	0	0	0	0	0	0	0	0	0	0	0	0	0	PHC2	0	0
Phc3	Phc3	polyhomeotic 3	1	0	0	0	0	0	0	0	0	0	0	0	0	0	0	PHC3	0	0
Pi4kb	Pi4kb	phosphatidylinositol 4-kinase beta	1	0	0	0	0	0	0	0	0	0	0	0	0	0	0	PI4KB	0	0
Pick1	Pick1	protein interacting with C kinase 1	1	0	0	0	0	0	0	0	0	0	0	0	0	0	0	PICK1	0	0
Pih1d1	Pih1d1	PIH1 domain containing 1	1	0	0	0	0	0	0	0	0	0	0	0	0	0	0	PIH1D1	0	0
Pik3r2	Pik3r2	phosphoinositide-3-kinase regulatory subunit 2	1	0	0	0	0	0	0	0	0	0	0	0	0	0	0	PIK3R2	0	0
Pkn2	Pkn2	protein kinase N2	1	0	0	0	0	0	0	0	0	0	0	0	0	0	0	PKN2	0	0
Pknox2	Pknox2	Pbx/knotted 1 homeobox 2	1	0	0	0	0	0	0	0	0	0	0	0	0	0	0	PKNOX2	0	0
Pkp1	Pkp1	plakophilin 1	1	0	0	0	0	0	0	0	0	0	0	0	0	0	0	PKP1	0	0
Pkp4	Pkp4	plakophilin 4	1	0	0	0	0	0	0	0	0	0	0	0	0	0	0	PKP4	0	0
Plekha7	Plekha7	pleckstrin homology domain containing, family A member 7	1	0	0	0	0	0	0	0	0	0	0	0	0	0	0	PLEKHA7	0	0
Poldip2	Poldip2	polymerase (DNA-directed), delta interacting protein 2	1	0	0	0	0	0	0	0	0	0	0	0	0	0	0	POLDIP2	0	0
Poldip3	Poldip3	polymerase (DNA-directed), delta interacting protein 3	1	0	0	0	0	0	0	0	0	0	0	0	0	0	0	POLDIP3	0	0
Ppox	Ppox	protoporphyrinogen oxidase	1	0	0	0	0	0	0	0	0	0	0	0	0	0	0	PPOX	0	0
Ppp2r5b	Ppp2r5b	protein phosphatase 2, regulatory subunit B', beta	1	0	0	0	0	0	0	0	0	0	0	0	0	0	0	PPP2R5B	0	0
Prrc2c	Prrc2c	proline-rich coiled-coil 2C	1	0	0	0	0	0	0	0	0	0	0	0	0	0	0	PRRC2C	0	0
Prrt4	Prrt4	proline-rich transmembrane protein 4	1	0	0	0	0	0	0	0	0	0	0	0	0	0	0	PRRT4	0	0
Prss1=MCG124046	Prss1	protease, serine 1 (trypsin 1)	1	0	0	0	0	0	0	0	0	0	0	0	0	0	0	PRSS1	0	0
Psma6	Psma6	proteasome (prosome, macropain) subunit, alpha type 6	1	0	0	0	0	0	0	0	0	0	0	0	0	0	0	PSMA6	0	0
Psmd13	Psmd13	proteasome (prosome, macropain) 26S subunit, non-ATPase, 13	1	0	0	0	0	0	0	0	0	0	0	0	0	0	0	PSMD13	0	0
Psph	Psph	phosphoserine phosphatase	1	0	0	0	0	0	0	0	0	0	0	0	0	0	0	Psph	0	0
Pten	Pten	phosphatase and tensin homolog	1	0	0	0	0	0	0	0	0	0	0	0	0	0	0	PTEN	0	0
Pum1	Pum1	pumilio RNA-binding family member 1	1	0	0	0	0	0	0	0	0	0	0	0	0	0	0	PUM1	0	0
Pus10	Pus10	pseudouridylate synthase 10	1	0	0	0	0	0	0	0	0	0	0	0	0	0	0	PUS10	0	0
Qpctl	Qpctl	glutaminyl-peptide cyclotransferase-like	1	0	0	0	0	0	0	0	0	0	0	0	0	0	0	QPCTL	0	0
Qtrt1	Qtrt1	queuine tRNA-ribosyltransferase catalytic subunit 1	1	0	0	0	0	0	0	0	0	0	0	0	0	0	0	QTRT1	0	0
Rab3d	Rab3d	RAB3D, member RAS oncogene family	1	0	0	0	0	0	0	0	0	0	0	0	0	0	0	RAB3D	0	0
Rabepk	Rabepk	Rab9 effector protein with kelch motifs	1	0	0	0	0	0	0	0	0	0	0	0	0	0	0	RABEPK	0	0
Ralgapb	Ralgapb	Ral GTPase activating protein, beta subunit (non-catalytic)	1	0	0	0	0	0	0	0	0	0	0	0	0	0	0	RALGAPB	0	0
Ranbp9	Ranbp9	RAN binding protein 9	1	0	0	0	0	0	0	0	0	0	0	0	0	0	0	RANBP9	0	0
Rasal2	Rasal2	RAS protein activator like 2	1	0	0	0	0	0	0	0	0	0	0	0	0	0	0	RASAL2	0	0
Rasgrp4	Rasgrp4	RAS guanyl releasing protein 4	1	0	0	0	0	0	0	0	0	0	0	0	0	0	0	RASGRP4	0	0
Rbm27	Rbm27	RNA binding motif protein 27	1	0	0	0	0	0	0	0	0	0	0	0	0	0	0	RBM27	0	0
Rbm33	Rbm33	RNA binding motif protein 33	1	0	0	0	0	0	0	0	0	0	0	0	0	0	0	RBM33	0	0
Rbm38	Rbm38	RNA binding motif protein 38	1	0	0	0	0	0	0	0	0	0	0	0	0	0	0	Rbm38	0	0
Rcc2	Rcc2	regulator of chromosome condensation 2	1	0	0	0	0	0	0	0	0	0	0	0	0	0	0	RCC2	0	0
Rdh13	Rdh13	retinol dehydrogenase 13 (all-trans and 9-cis)	1	0	0	0	0	0	0	0	0	0	0	0	0	0	0	RDH13	0	0
Rfx3	Rfx3	regulatory factor X, 3 (influences HLA class II expression)	1	0	0	0	0	0	0	0	0	0	0	0	0	0	0	RFX3	0	0
Rnf40	Rnf40	ring finger protein 40	1	0	0	0	0	0	0	0	0	0	0	0	0	0	0	RNF40	0	0
Rnmt	Rnmt	RNA (guanine-7-) methyltransferase	1	0	0	0	0	0	0	0	0	0	0	0	0	0	0	RNMT	0	0
Rpl15	Rpl15	ribosomal protein L15	1	0	0	0	0	0	0	0	0	0	0	0	0	0	0	Rpl15	0	0
Rpp25l	Rpp25l	ribonuclease P/MRP 25 subunit-like	1	0	0	0	0	0	0	0	0	0	0	0	0	0	0	RPP25L	0	0
Rprd2	Rprd2	regulation of nuclear pre-mRNA domain containing 2	1	0	0	0	0	0	0	0	0	0	0	0	0	0	0	RPRD2	0	0
Rsph10b	Rsph10b	radial spoke head 10 homolog B (Chlamydomonas)	1	0	0	0	0	0	0	0	0	0	0	0	0	0	0	RSPH10B	0	0
Rtn1	Rtn1	reticulon 1	1	0	0	0	0	0	0	0	0	0	0	0	0	0	0	RTN1	0	0
Rtn4ip1	Rtn4ip1	reticulon 4 interacting protein 1	1	0	0	0	0	0	0	0	0	0	0	0	0	0	0	RTN4IP1	0	0
Sap130	Sap130	Sin3A associated protein	1	0	0	0	0	0	0	0	0	0	0	0	0	0	0	SAP130	0	0
Scaf4	Scaf4	SR-related CTD-associated factor 4	1	0	0	0	0	0	0	0	0	0	0	0	0	0	0	SCAF4	0	0
Scai	Scai	suppressor of cancer cell invasion	1	0	0	0	0	0	0	0	0	0	0	0	0	0	0	SCAI	0	0
Sccpdh	Sccpdh	saccharopine dehydrogenase (putative)	1	0	0	0	0	0	0	0	0	0	0	0	0	0	0	SCCPDH	0	0
Scyl2	Scyl2	SCY1-like 2 (S. cerevisiae)	1	0	0	0	0	0	0	0	0	0	0	0	0	0	0	SCYL2	0	0
Sdcbp	Sdcbp	syndecan binding protein	1	0	0	0	0	0	0	0	0	0	0	0	0	0	0	SDCBP	0	0
Sdhc	Sdhc	succinate dehydrogenase complex, subunit C, integral membrane protein	1	0	0	0	0	0	0	0	0	0	0	0	0	0	0	SDHC	0	0
Sdsl	Sdsl	serine dehydratase-like	1	0	0	0	0	0	0	0	0	0	0	0	0	0	0	SDSL	0	0
Sec61a2	Sec61a2	Sec61, alpha subunit 2 (S. cerevisiae)	1	0	0	0	0	0	0	0	0	0	0	0	0	0	0	SEC61A2	0	0
Selh	Selenoh	selenoprotein H	1	0	0	0	0	0	0	0	0	0	0	0	0	0	0	SELENOH	0	0
Sepinb13	Serpinb13	serine (or cysteine) peptidase inhibitor, clade B (ovalbumin), member 13	1	0	0	0	0	0	0	0	0	0	0	0	0	0	0	SERPINB13	0	0
Setd6	Setd6	SET domain containing 6	1	0	0	0	0	0	0	0	0	0	0	0	0	0	0	SETD6	0	0
Setdb1	Setdb1	SET domain, bifurcated 1	1	0	0	0	0	0	0	0	0	0	0	0	0	0	0	SETDB1	0	0
Skor2	Skor2	SKI family transcriptional corepressor 2	1	0	0	0	0	0	0	0	0	0	0	0	0	0	0	SKOR2	0	0
Slc25a11	Slc25a11	solute carrier family 25 (mitochondrial carrier oxoglutarate carrier), member 11	1	0	0	0	0	0	0	0	0	0	0	0	0	0	0	SLC25A11	0	0
Slc25a46	Slc25a46	solute carrier family 25, member 46	1	0	0	0	0	0	0	0	0	0	0	0	0	0	0	SLC25A46	0	0
Slc27a2	Slc27a2	solute carrier family 27 (fatty acid transporter), member 2	1	0	0	0	0	0	0	0	0	0	0	0	0	0	0	SLC27A2	0	0
Smap2	Smap2	small ArfGAP 2	1	0	0	0	0	0	0	0	0	0	0	0	0	0	0	SMAP2	0	0
Smarca1	Smarca1	SWI/SNF related, matrix associated, actin dependent regulator of chromatin, subfamily a, member 1	1	0	0	0	0	0	0	0	0	0	0	0	0	0	0	SMARCA1	0	0
Smg7	Smg7	Smg-7 homolog, nonsense mediated mRNA decay factor (C. elegans)	1	0	0	0	0	0	0	0	0	0	0	0	0	0	0	SMG7	0	0
Smpdl3a	Smpdl3a	sphingomyelin phosphodiesterase, acid-like 3A	1	0	0	0	0	0	0	0	0	0	0	0	0	0	0	SMPDL3A	0	0
Smtn	Smtn	smoothelin	1	0	0	0	0	0	0	0	0	0	0	0	0	0	0	SMTN	0	0
Smug1	Smug1	single-strand selective monofunctional uracil DNA glycosylase	1	0	0	0	0	0	0	0	0	0	0	0	0	0	0	SMUG1	0	0
Snrpe	Snrpe	small nuclear ribonucleoprotein E	1	0	0	0	0	0	0	0	0	0	0	0	0	0	0	SNRPE	0	0
Sorbs2	Sorbs2	sorbin and SH3 domain containing 2	1	0	0	0	0	0	0	0	0	0	0	0	0	0	0	Sorbs2	0	0
Spag8	Spag8	sperm associated antigen 8	1	0	0	0	0	0	0	0	0	0	0	0	0	0	0	SPAG8	0	0
Spats2l	Spats2l	spermatogenesis associated, serine-rich 2-like	1	0	0	0	0	0	0	0	0	0	0	0	0	0	0	SPATS2L	0	0
Spryd3	Spryd3	SPRY domain containing 3	1	0	0	0	0	0	0	0	0	0	0	0	0	0	0	SPRYD3	0	0
Spryd4	Spryd4	SPRY domain containing 4	1	0	0	0	0	0	0	0	0	0	0	0	0	0	0	SPRYD4	0	0
Srcin1	Srcin1	SRC kinase signaling inhibitor 1	1	0	0	0	0	0	0	0	0	0	0	0	0	0	0	SRCIN1	0	0
Srgap2	Srgap2	SLIT-ROBO Rho GTPase activating protein 2	1	0	0	0	0	0	0	0	0	0	0	0	0	0	0	SRGAP2	0	0
Srp54	Srp54b	signal recognition particle 54B	1	0	0	0	0	0	0	0	0	0	0	0	0	0	0	SRP54	0	0
Srpk1	Srpk1	serine/arginine-rich protein specific kinase 1	1	0	0	0	0	0	0	0	0	0	0	0	0	0	0	SRPK1	0	0
Stk4	Stk4	serine/threonine kinase 4	1	0	0	0	0	0	0	0	0	0	0	0	0	0	0	STK4	0	0
Taf4a	Taf4	TATA-box binding protein associated factor 4	1	0	0	0	0	0	0	0	0	0	0	0	0	0	0	TAF4	0	0
Tapt1	Tapt1	transmembrane anterior posterior transformation 1	1	0	0	0	0	0	0	0	0	0	0	0	0	0	0	TAPT1	0	0
Tars2	Tars2	threonyl-tRNA synthetase 2, mitochondrial (putative)	1	0	0	0	0	0	0	0	0	0	0	0	0	0	0	TARS2	0	0
Tbpl1	Tbpl1	TATA box binding protein-like 1	1	0	0	0	0	0	0	0	0	0	0	0	0	0	0	TBPL1	0	0
Tbrg4	Tbrg4	transforming growth factor beta regulated gene 4	1	0	0	0	0	0	0	0	0	0	0	0	0	0	0	TBRG4	0	0
Tgfb1i1	Tgfb1i1	transforming growth factor beta 1 induced transcript 1	1	0	0	0	0	0	0	0	0	0	0	0	0	0	0	TGFB1I1	0	0
Tgm1	Tgm1	transglutaminase 1, K polypeptide	1	0	0	0	0	0	0	0	0	0	0	0	0	0	0	TGM1	0	0
Thoc5	Thoc5	THO complex 5	1	0	0	0	0	0	0	0	0	0	0	0	0	0	0	THOC5	0	0
Tmem11	Tmem11	transmembrane protein 11	1	0	0	0	0	0	0	0	0	0	0	0	0	0	0	TMEM11	0	0
Tmem201	Tmem201	transmembrane protein 201	1	0	0	0	0	0	0	0	0	0	0	0	0	0	0	Tmem201	0	0
Tmem259	Tmem259	transmembrane protein 259	1	0	0	0	0	0	0	0	0	0	0	0	0	0	0	TMEM259	0	0
Tmem9b	Tmem9b	TMEM9 domain family, member B	1	0	0	0	0	0	0	0	0	0	0	0	0	0	0	TMEM9B	0	0
Tnxb	Tnxb	tenascin XB	1	0	0	0	0	0	0	0	0	0	0	0	0	0	0	TNXB	0	0
Top2b	Top2b	topoisomerase (DNA) II beta	1	0	0	0	0	0	0	0	0	0	0	0	0	0	0	TOP2B	0	0
Tor1aip2	Tor1aip2	torsin A interacting protein 2	1	0	0	0	0	0	0	0	0	0	0	0	0	0	0	TOR1AIP2	0	0
Tpgs1	Tpgs1	tubulin polyglutamylase complex subunit 1	1	0	0	0	0	0	0	0	0	0	0	0	0	0	0	TPGS1	0	0
Trappc11	Trappc11	trafficking protein particle complex 11	1	0	0	0	0	0	0	0	0	0	0	0	0	0	0	TRAPPC11	0	0
Trp53bp1	Trp53bp1	transformation related protein 53 binding protein 1	1	0	0	0	0	0	0	0	0	0	0	0	0	0	0	TP53BP1	0	0
Trrap	Trrap	transformation/transcription domain-associated protein	1	0	0	0	0	0	0	0	0	0	0	0	0	0	0	TRRAP	0	0
Try10	Prss2	protease, serine 2	1	0	0	0	0	0	0	0	0	0	0	0	0	0	0	PRSS2	0	0
Try4	Prss2	protease, serine 2	1	0	0	0	0	0	0	0	0	0	0	0	0	0	0	PRSS2	0	0
Try5	Prss3	protease, serine 3	1	0	0	0	0	0	0	0	0	0	0	0	0	0	0	PRSS3	0	0
Tsc2	Tsc2	tuberous sclerosis 2	1	0	0	0	0	0	0	0	0	0	0	0	0	0	0	TSC2	0	0
Tsc22d1	Tsc22d1	TSC22 domain family, member 1	1	0	0	0	0	0	0	0	0	0	0	0	0	0	0	TSC22D1	0	0
Txlna	Txlna	taxilin alpha	1	0	0	0	0	0	0	0	0	0	0	0	0	0	0	TXLNA	0	0
Txndc11	Txndc11	thioredoxin domain containing 11	1	0	0	0	0	0	0	0	0	0	0	0	0	0	0	TXNDC11	0	0
Ube3b	Ube3b	ubiquitin protein ligase E3B	1	0	0	0	0	0	0	0	0	0	0	0	0	0	0	UBE3B	0	0
Ubl4	Ubl4a	ubiquitin-like 4A	1	0	0	0	0	0	0	0	0	0	0	0	0	0	0	UBL4A	0	0
Ugdh	Ugdh	UDP-glucose dehydrogenase	1	0	0	0	0	0	0	0	0	0	0	0	0	0	0	Ugdh	0	0
Uqcc2	Uqcc2	ubiquinol-cytochrome c reductase complex assembly factor 2	1	0	0	0	0	0	0	0	0	0	0	0	0	0	0	UQCC2	0	0
Uqcr11	Uqcr11	ubiquinol-cytochrome c reductase, complex III subunit XI	1	0	0	0	0	0	0	0	0	0	0	0	0	0	0	UQCR11	0	0
Uros	Uros	uroporphyrinogen III synthase	1	0	0	0	0	0	0	0	0	0	0	0	0	0	0	UROS	0	0
Usp30	Usp30	ubiquitin specific peptidase 30	1	0	0	0	0	0	0	0	0	0	0	0	0	0	0	USP30	0	0
Usp36	Usp36	ubiquitin specific peptidase 36	1	0	0	0	0	0	0	0	0	0	0	0	0	0	0	USP36	0	0
Usp8	Usp8	ubiquitin specific peptidase 8	1	0	0	0	0	0	0	0	0	0	0	0	0	0	0	USP8	0	0
Usp9x	Usp9x	ubiquitin specific peptidase 9, X chromosome	1	0	0	0	0	0	0	0	0	0	0	0	0	0	0	USP9X	0	0
Vwa8	Vwa8	von Willebrand factor A domain containing 8	1	0	0	0	0	0	0	0	0	0	0	0	0	0	0	VWA8	0	0
Wac	Wac	WW domain containing adaptor with coiled-coil	1	0	0	0	0	0	0	0	0	0	0	0	0	0	0	WAC	0	0
Wdr12	Wdr12	WD repeat domain 12	1	0	0	0	0	0	0	0	0	0	0	0	0	0	0	WDR12	0	0
Wdr26	Wdr26	WD repeat domain 26	1	0	0	0	0	0	0	0	0	0	0	0	0	0	0	WDR26	0	0
Wdr35	Wdr35	WD repeat domain 35	1	0	0	0	0	0	0	0	0	0	0	0	0	0	0	Wdr35	0	0
Wdr5	Wdr5	WD repeat domain 5	1	0	0	0	0	0	0	0	0	0	0	0	0	0	0	WDR5	0	0
Wdr54	Wdr54	WD repeat domain 54	1	0	0	0	0	0	0	0	0	0	0	0	0	0	0	Wdr54	0	0
Wdr6	Wdr6	WD repeat domain 6	1	0	0	0	0	0	0	0	0	0	0	0	0	0	0	WDR6	0	0
Wdr61	Wdr61	WD repeat domain 61	1	0	0	0	0	0	0	0	0	0	0	0	0	0	0	Wdr61	0	0
Wdr76	Wdr76	WD repeat domain 76	1	0	0	0	0	0	0	0	0	0	0	0	0	0	0	WDR76	0	0
Wdr77	Wdr77	WD repeat domain 77	1	0	0	0	0	0	0	0	0	0	0	0	0	0	0	WDR77	0	0
Wdr81	Wdr81	WD repeat domain 81	1	0	0	0	0	0	0	0	0	0	0	0	0	0	0	WDR81	0	0
Wipf3	Wipf3	WAS/WASL interacting protein family, member 3	1	0	0	0	0	0	0	0	0	0	0	0	0	0	0	WIPF3	0	0
Wnk1	Wnk1	WNK lysine deficient protein kinase 1	1	0	0	0	0	0	0	0	0	0	0	0	0	0	0	WNK1	0	0
Wnk2	Wnk2	WNK lysine deficient protein kinase 2	1	0	0	0	0	0	0	0	0	0	0	0	0	0	0	WNK2	0	0
Xab2	Xab2	XPA binding protein 2	1	0	0	0	0	0	0	0	0	0	0	0	0	0	0	XAB2	0	0
Ylpm1	Ylpm1	YLP motif containing 1	1	0	0	0	0	0	0	0	0	0	0	0	0	0	0	YLPM1	0	0
Zc3h14	Zc3h14	zinc finger CCCH type containing 14	1	0	0	0	0	0	0	0	0	0	0	0	0	0	0	ZC3H14	0	0
Zc3h18	Zc3h18	zinc finger CCCH-type containing 18	1	0	0	0	0	0	0	0	0	0	0	0	0	0	0	ZC3H18	0	0
Zfp994	Zfp994	zinc finger protein 994	1	0	0	0	0	0	0	0	0	0	0	0	0	0	0	ZNF665	0	0
Zfr	Zfr	zinc finger RNA binding protein	1	0	0	0	0	0	0	0	0	0	0	0	0	0	0	ZFR	0	0
Zgpat	Zgpat	zinc finger, CCCH-type with G patch domain	1	0	0	0	0	0	0	0	0	0	0	0	0	0	0	ZGPAT	0	0
Zhx2	Zhx2	zinc fingers and homeoboxes 2	1	0	0	0	0	0	0	0	0	0	0	0	0	0	0	ZHX2	0	0
Zmat3	Zmat3	zinc finger matrin type 3	1	0	0	0	0	0	0	0	0	0	0	0	0	0	0	ZMAT3	0	0
Znf598	Zfp598	zinc finger protein 598	1	0	0	0	0	0	0	0	0	0	0	0	0	0	0	ZNF598	0	0
Zswim8	Zswim8	zinc finger SWIM-type containing 8	1	0	0	0	0	0	0	0	0	0	0	0	0	0	0	ZSWIM8	0	0
4932411E22Rik	Ankfn1	ankyrin-repeat and fibronectin type III domain containing 1	0	1	1	0	0	0	0	0	0	0	0	0	0	0	0	ANKFN1	0	0
Calm2	Calm2	calmodulin 2	0	1	0	0	0	1	1	0	0	0	0	1	0	0	0	CALM2	0	0
Ano3	Ano3	anoctamin 3	0	1	0	0	0	0	0	1	0	0	0	0	1	0	0	ANO3	0	0
Cacnb2	Cacnb2	calcium channel, voltage-dependent, beta 2 subunit	0	1	0	0	0	0	0	0	1	0	0	0	1	0	0	CACNB2	0	0
Calm1	Calm1	calmodulin 1	0	1	0	0	0	1	1	0	0	0	0	0	0	0	0	CALM1	0	0
Defb25	Defb25	defensin beta 25	0	0	1	0	0	1	1	0	0	0	0	0	0	0	0	DEFB124	0	0
Dnajc5b	Dnajc5b	DnaJ heat shock protein family (Hsp40) member C5 beta	0	0	1	0	0	1	0	1	0	0	0	0	0	0	0	DNAJC5B	0	0
Fbxo2	Fbxo2	F-box protein 2	0	0	1	0	0	1	1	0	0	0	0	0	0	0	0	FBXO2	0	0
Pcp4	Pcp4	Purkinje cell protein 4	0	0	1	0	0	1	1	0	0	0	0	0	0	0	0	PCP4	0	0
Rims2	Rims2	regulating synaptic membrane exocytosis 2	0	1	0	0	0	0	0	1	0	0	0	0	1	0	0	RIMS2	0	0
S100a1	S100a1	S100 calcium binding protein A1	0	0	1	0	0	1	1	0	0	0	0	0	0	0	0	S100A1	0	0
Scn1b	Scn1b	sodium channel, voltage-gated, type I, beta	0	0	0	1	0	0	0	1	0	0	0	0	1	0	0	SCN1B	0	0
Skp1a	Skp1a	S-phase kinase-associated protein 1A	0	1	0	0	0	1	1	0	0	0	0	0	0	0	0	SKP1	0	0
Foxi1	Foxi1	forkhead box I1	0	0	0	0	1	0	0	0	0	0	0	0	0	0	1	FOXI1	0	0
1700061J05Rik	Tex33	testis expressed 33	0	0	1	0	0	0	0	0	0	0	1	0	0	0	0	TEX33	0	0
2510049J12Rik	Mkrn2os	makorin, ring finger protein 2, opposite strand	0	0	1	0	0	0	0	0	1	0	0	0	0	0	0	MKRN2OS	0	0
4930506M07Rik	Shtn1	shootin 1	0	0	0	0	1	0	0	1	0	0	0	0	0	0	0	SHTN1	0	0
4930558C23Rik	4930558C23Rik	RIKEN cDNA 4930558C23 gene	0	0	1	0	0	0	0	0	1	0	0	0	0	0	0	No homology	0	0
Ablim2	Ablim2	actin-binding LIM protein 2	0	0	1	0	0	0	0	0	1	0	0	0	0	0	0	ABLIM2	0	0
Ablim3	Ablim3	actin binding LIM protein family, member 3	0	0	1	0	0	0	0	0	0	1	0	0	0	0	0	ABLIM3	0	0
Afp2a3	Atp2a3	ATPase, Ca++ transporting, ubiquitous	0	0	1	0	0	0	0	1	0	0	0	0	0	0	0	ATP2A3	0	0
Ankrd22	Ankrd22	ankyrin repeat domain 22	0	1	0	0	0	0	0	0	1	0	0	0	0	0	0	ANKRD22	0	0
Atp11a	Atp11a	ATPase, class VI, type 11A	0	1	0	0	0	0	1	0	0	0	0	0	0	0	0	ATP11A	0	0
Atp1b1	Atp1b1	ATPase, Na+/K+ transporting, beta 1 polypeptide	0	0	1	0	0	1	0	0	0	0	0	0	0	0	0	ATP1B1	0	0
Cabp2	Cabp2	calcium binding protein 2	0	0	1	0	0	0	0	0	0	0	0	0	0	0	1	CABP2	0	0
Cacna2d4	Cacna2d4	calcium channel, voltage-dependent, alpha 2/delta subunit 4	0	0	1	0	0	0	0	0	0	0	0	0	1	0	0	CACNA2D4	0	0
Cdkl4	Cdkl4	cyclin-dependent kinase-like 4	0	1	0	0	0	0	0	1	0	0	0	0	0	0	0	CDKL4	0	0
Chrna1	Chrna1	cholinergic receptor, nicotinic, alpha polypeptide 1 (muscle)	0	0	1	0	0	0	0	0	0	0	0	0	1	0	0	CHRNA1	0	0
Ckmt1	Ckmt1	creatine kinase, mitochondrial 1, ubiquitous	0	1	0	0	0	0	0	0	1	0	0	0	0	0	0	CKMT1	0	0
Cldn14	Cldn14	claudin 14	0	0	1	0	0	0	0	0	0	0	0	0	0	0	1	CLDN14	0	0
Cldn9	Cldn9	claudin 9	0	1	0	0	0	0	1	0	0	0	0	0	0	0	0	CLDN9	0	0
Dner	Dner	delta/notch-like EGF repeat containing	0	1	0	0	0	0	0	0	1	0	0	0	0	0	0	DNER	0	0
Dytn	Dytn	dystrotelin	0	1	0	0	0	0	0	0	1	0	0	0	0	0	0	DYTN	0	0
Epn3	Epn3	epsin 3	0	0	1	0	0	0	0	0	1	0	0	0	0	0	0	EPN3	0	0
Erc2	Erc2	ELKS/RAB6-interacting/CAST family member 2	0	1	0	0	0	0	0	0	0	0	0	0	1	0	0	ERC2	0	0
Faim2	Faim2	Fas apoptotic inhibitory molecule 2	0	1	0	0	0	0	0	0	0	1	0	0	0	0	0	FAIM2	0	0
Fam40bb	Strip2	striatin interacting protein 2	0	0	0	1	0	0	0	0	1	0	0	0	0	0	0	STRIP2	0	0
Fmn1	Fmn1	formin 1	0	1	0	0	0	0	0	1	0	0	0	0	0	0	0	FMN1	0	0
Galnt13	Galnt13	polypeptide N-acetylgalactosaminyltransferase 13	0	1	0	0	0	0	0	0	1	0	0	0	0	0	0	GALNT13	0	0
Gm5111	Gm5111	predicted gene 5111	0	1	0	0	0	0	0	0	0	1	0	0	0	0	0	No homology	0	0
Gpr156	Gpr156	G protein-coupled receptor 156	0	1	0	0	0	0	0	0	1	0	0	0	0	0	0	GPR156	0	0
Herc3	Herc3	hect domain and RLD 3	0	1	0	0	0	0	0	0	1	0	0	0	0	0	0	HERC3	0	0
Ifit1	Ifit1	interferon-induced protein with tetratricopeptide repeats 1	0	0	1	0	0	0	0	0	1	0	0	0	0	0	0	IFIT1	0	0
IIdr1	Ildr1	immunoglobulin-like domain containing receptor 1	0	1	0	0	0	0	0	0	0	0	0	0	0	0	1	ILDR1	0	0
Kcnb1	Kcnb1	potassium voltage gated channel, Shab-related subfamily, member 1	0	1	0	0	0	0	0	0	0	0	0	0	1	0	0	KCNB1	0	0
Kcnj4	Kcnj4	potassium inwardly-rectifying channel, subfamily J, member 4	0	0	1	0	0	0	0	0	0	0	0	0	1	0	0	KCNJ4	0	0
Kcns3	Kcns3	potassium voltage-gated channel, delayed-rectifier, subfamily S, member 3	0	1	0	0	0	0	0	0	0	0	0	0	1	0	0	KCNS3	0	0
Kifap3	Kifap3	kinesin-associated protein 3	0	1	0	0	0	0	0	1	0	0	0	0	0	0	0	KIFAP3	0	0
Lmod3	Lmod3	leiomodin 3 (fetal)	0	0	0	1	0	0	0	0	1	0	0	0	0	0	0	LMOD3	0	0
Mlf1	Mlf1	myeloid leukemia factor 1	0	1	0	0	0	0	0	0	0	0	1	0	0	0	0	MLF1	0	0
Mreg	Mreg	melanoregulin	0	1	0	0	0	0	0	0	1	0	0	0	0	0	0	MREG	0	0
Mycbpap	Mycbpap	MYCBP associated protein	0	0	0	1	0	0	0	0	1	0	0	0	0	0	0	MYCBPAP	0	0
Nefl	Nefl	neurofilament, light polypeptide	0	1	0	0	0	0	0	1	0	0	0	0	0	0	0	NEFL	0	0
Nme5	Nme5	NME/NM23 family member 5	0	1	0	0	0	0	0	1	0	0	0	0	0	0	0	NME5	0	0
Nup210	Nup210	nucleoporin 210	0	1	0	0	0	0	0	0	1	0	0	0	0	0	0	NUP210	0	0
Pclo	Pclo	piccolo (presynaptic cytomatrix protein)	0	0	1	0	0	0	0	0	0	0	0	0	1	0	0	PCLO	0	0
Pls1	Pls1	plastin 1 (I-isoform)	0	0	1	0	0	0	0	0	0	0	0	1	0	0	0	PLS1	0	0
Ppm1e	Ppm1e	protein phosphatase 1E (PP2C domain containing)	0	1	0	0	0	0	0	0	1	0	0	0	0	0	0	PPM1E	0	0
S100a13	S100a13	S100 calcium binding protein A13	0	0	1	0	0	1	0	0	0	0	0	0	0	0	0	S100A13	0	0
Scn3b	Scn3b	sodium channel, voltage-gated, type III, beta	0	0	1	0	0	0	0	0	0	0	0	0	1	0	0	SCN3B	0	0
Slc8a2	Slc8a2	solute carrier family 8 (sodium/calcium exchanger), member 2	0	1	0	0	0	0	0	0	1	0	0	0	0	0	0	SLC8A2	0	0
Smpx	Smpx	small muscle protein, X-linked	0	1	0	0	0	0	0	0	0	0	0	0	0	0	1	SMPX	0	0
Snap25	Snap25	synaptosomal-associated protein 25	0	1	0	0	0	0	0	0	0	0	0	0	1	0	0	SNAP25	0	0
Spa17	Spa17	sperm autoantigenic protein 17	0	1	0	0	0	0	0	1	0	0	0	0	0	0	0	SPA17	0	0
Spock1	Spock1	sparc/osteonectin, cwcv and kazal-like domains proteoglycan 1	0	0	1	0	0	0	0	1	0	0	0	0	0	0	0	SPOCK1	0	0
St8sia3	St8sia3	ST8 alpha-N-acetyl-neuraminide alpha-2,8-sialyltransferase 3	0	1	0	0	0	0	0	0	1	0	0	0	0	0	0	ST8SIA3	0	0
Syt14	Syt14	synaptotagmin XIV	0	1	0	0	0	0	0	0	0	0	0	0	1	0	0	SYT14	0	0
Syt7	Syt7	synaptotagmin VII	0	1	0	0	0	0	0	0	0	0	0	0	1	0	0	SYT7	0	0
Tctex1d1	Tctex1d1	Tctex1 domain containing 1	0	0	0	0	1	0	0	0	0	0	1	0	0	0	0	TCTEX1D1	0	0
Ttc24	Ttc24	tetratricopeptide repeat domain 24	0	1	0	0	0	0	0	0	1	0	0	0	0	0	0	TTC24	0	0
Usp46	Usp46	ubiquitin specific peptidase 46	0	1	0	0	0	0	0	0	1	0	0	0	0	0	0	USP46	0	0
Lrrc51	Lrrc51	leucine rich repeat containing 51	0	0	0	0	1	0	0	0	0	0	0	0	0	0	0	LRTOMT	0	0
Lhx3a	Lhx3	LIM homeobox protein 3	0	1	0	0	0	0	0	0	0	0	0	0	0	0	0	LHX3	0	0
0610010O12Rik	Cystm1	cysteine-rich transmembrane module containing 1	0	0	1	0	0	0	0	0	0	0	0	0	0	0	0	CYSTM1	0	0
1110032A03Rik	1110032A03Rik	RIKEN cDNA 1110032A03 gene	0	0	1	0	0	0	0	0	0	0	0	0	0	0	0	C11orf1	0	0
1190002A17Rik	Ak8	adenylate kinase 8	0	0	1	0	0	0	0	0	0	0	0	0	0	0	0	AK8	0	0
1190003J15Rik	Urah	urate (5-hydroxyiso-) hydrolase	0	0	0	1	0	0	0	0	0	0	0	0	0	0	0	No homology	0	0
1700001C02Rik	1700001C02Rik	RIKEN cDNA 1700001C02 gene	0	0	1	0	0	0	0	0	0	0	0	0	0	0	0	C2orf70	0	0
1700001L19Rik	1700001L19Rik	RIKEN cDNA 1700001L19 gene	0	0	1	0	0	0	0	0	0	0	0	0	0	0	0	C5orf49	0	0
1700003E16Rik	1700003E16Rik	RIKEN cDNA 1700003E16 gene	0	0	1	0	0	0	0	0	0	0	0	0	0	0	0	C2orf81	0	0
1700003M02Rik	Cfap206	cilia and flagella associated protein 206	0	0	1	0	0	0	0	0	0	0	0	0	0	0	0	CFAP206	0	0
1700007K13Rik	1700007K13Rik	RIKEN cDNA 1700007K13 gene	0	1	0	0	0	0	0	0	0	0	0	0	0	0	0	C9orf116	0	0
1700009P17Rik	Cfap126	cilia and flagella associated protein 126	0	1	0	0	0	0	0	0	0	0	0	0	0	0	0	CFAP126	0	0
1700012P22Rik	1700012P22Rik	RIKEN cDNA 1700012P22 gene	0	0	1	0	0	0	0	0	0	0	0	0	0	0	0	C1orf158	0	0
1700013F07Rik	1700013F07Rik	RIKEN cDNA 1700013F07 gene	0	0	0	0	1	0	0	0	0	0	0	0	0	0	0	C1orf194	0	0
1700016K19Rik	1700016K19Rik	RIKEN cDNA 1700016K19 gene	0	1	0	0	0	0	0	0	0	0	0	0	0	0	0	C17orf97	0	0
1700017N19Rik	1700017N19Rik	RIKEN cDNA 1700017N19 gene	0	0	1	0	0	0	0	0	0	0	0	0	0	0	0	C12orf50	0	0
1700019L03Rik	Cfap157	cilia and flagella associated protein 157	0	0	0	0	1	0	0	0	0	0	0	0	0	0	0	CFAP157	0	0
1700024G13Rik	1700024G13Rik	RIKEN cDNA 1700024G13 gene	0	0	1	0	0	0	0	0	0	0	0	0	0	0	0	C10orf53	0	0
1700026D08Rik	Cfap161	cilia and flagella associated protein 161	0	0	0	0	1	0	0	0	0	0	0	0	0	0	0	CFAP161	0	0
1700026L06Rik	Spaca9	sperm acrosome associated 9	0	0	0	0	1	0	0	0	0	0	0	0	0	0	0	SPACA9	0	0
1700027A23Rik	Pifo	primary cilia formation	0	1	0	0	0	0	0	0	0	0	0	0	0	0	0	PIFO	0	0
1700028P14Rik	1700028P14Rik	RIKEN cDNA 1700028P14 gene	0	0	0	0	1	0	0	0	0	0	0	0	0	0	0	C9orf135	0	0
1700030J22Rik	1700030J22Rik	RIKEN cDNA 1700030J22 gene	0	0	1	0	0	0	0	0	0	0	0	0	0	0	0	C16orf46	0	0
1700040I03Rik	Pradc1	protease-associated domain containing 1	0	0	1	0	0	0	0	0	0	0	0	0	0	0	0	PRADC1	0	0
1810019J16Rik	Kdf1	keratinocyte differentiation factor 1	0	0	1	0	0	0	0	0	0	0	0	0	0	0	0	KDF1	0	0
1810041L15Rik	1810041L15Rik	RIKEN cDNA 1810041L15 gene	0	0	0	0	1	0	0	0	0	0	0	0	0	0	0	SHISAL1	0	0
1810046K07Rik	1810046K07Rik	RIKEN cDNA 1810046K07 gene	0	0	0	0	1	0	0	0	0	0	0	0	0	0	0	C11orf53	0	0
2210020M01Rik	Smim5	small integral membrane protein 5	0	0	1	0	0	0	0	0	0	0	0	0	0	0	0	SMIM5	0	0
2210411K11Rik	Tmem238	transmembrane protein 238	0	1	0	0	0	0	0	0	0	0	0	0	0	0	0	TMEM238	0	0
2300009A05Rik	2300009A05Rik	RIKEN cDNA 2300009A05 gene	0	0	0	0	1	0	0	0	0	0	0	0	0	0	0	C15orf61	0	0
2310021H06Rik	Bpifa5	BPI fold containing family A, member 5	0	0	0	0	1	0	0	0	0	0	0	0	0	0	0	No homology	0	0
2310030G06Rik	2310030G06Rik	RIKEN cDNA 2310030G06 gene	0	1	0	0	0	0	0	0	0	0	0	0	0	0	0	C11orf52	0	0
2310030N02Rik	Ndufaf6	NADH dehydrogenase (ubiquinone) complex I, assembly factor 6	0	1	0	0	0	0	0	0	0	0	0	0	0	0	0	NDUFAF6	0	0
2310047B19Rik	Swsap1	SWIM type zinc finger 7 associated protein 1	0	0	1	0	0	0	0	0	0	0	0	0	0	0	0	SWSAP1	0	0
2310076L09Rik	Plin5	perilipin 5	0	1	0	0	0	0	0	0	0	0	0	0	0	0	0	PLIN5	0	0
2610034M16Rik	Pdzph1	PDZ and pleckstrin homology domains 1	0	0	1	0	0	0	0	0	0	0	0	0	0	0	0	No homology	0	0
2900062L11Rik	Arxes2	adipocyte-related X-chromosome expressed sequence 2	0	1	0	0	0	0	0	0	0	0	0	0	0	0	0	No homology	0	0
3110006E14Rik	Ube2ql1	ubiquitin-conjugating enzyme E2Q family-like 1	0	0	1	0	0	0	0	0	0	0	0	0	0	0	0	UBE2QL1	0	0
3110043O21Rik	3110043O21Rik	RIKEN cDNA 3110043O21 gene	0	1	0	0	0	0	0	0	0	0	0	0	0	0	0	C9orf72	0	0
4430402I18Rik	4430402I18Rik	RIKEN cDNA 4430402I18 gene	0	0	0	0	1	0	0	0	0	0	0	0	0	0	0	SPATA6L	0	0
4732415M23Rik	Spata33	spermatogenesis associated 33	0	0	0	0	1	0	0	0	0	0	0	0	0	0	0	SPATA33	0	0
4732456N10Rik	Krt90	keratin 90	0	0	0	0	1	0	0	0	0	0	0	0	0	0	0	No homology	0	0
4921525H12Rik	Aknad1	AKNA domain containing 1	0	1	0	0	0	0	0	0	0	0	0	0	0	0	0	AKNAD1	0	0
4930426L09Rik	4930426L09Rik	RIKEN cDNA 4930426L09 gene	0	1	0	0	0	0	0	0	0	0	0	0	0	0	0	No homology	0	0
4930429B21Rik	4930429B21Rik	RIKEN cDNA 4930429B21 gene	0	0	1	0	0	0	0	0	0	0	0	0	0	0	0	No homology	0	0
4930430F08Rik	4930430F08Rik	RIKEN cDNA 4930430F08 gene	0	1	0	0	0	0	0	0	0	0	0	0	0	0	0	C12orf29	0	0
4930434E21Rik	Wdr95	WD40 repeat domain 95	0	0	1	0	0	0	0	0	0	0	0	0	0	0	0	No homology	0	0
4930455F23Rik	Ccdc181	coiled-coil domain containing 181	0	0	1	0	0	0	0	0	0	0	0	0	0	0	0	CCDC181	0	0
4930470P17Rik	4930470P17Rik	RIKEN cDNA 4930470P17 gene	0	0	1	0	0	0	0	0	0	0	0	0	0	0	0	No homology	0	0
4930528F23Rik	Meiob	meiosis specific with OB domains	0	0	1	0	0	0	0	0	0	0	0	0	0	0	0	MEIOB	0	0
4930579G22Rik	Nupr1l	nuclear protein transcriptional regulator 1 like	0	0	1	0	0	0	0	0	0	0	0	0	0	0	0	NUPR2	0	0
4930579J09Rik	Ppp1r32	protein phosphatase 1, regulatory subunit 32	0	0	1	0	0	0	0	0	0	0	0	0	0	0	0	PPP1R32	0	0
4930588N13Rik	Tex264	testis expressed gene 264	0	1	0	0	0	0	0	0	0	0	0	0	0	0	0	TEX26	0	0
4932417I16Rik	Tmem231	transmembrane protein 231	0	0	1	0	0	0	0	0	0	0	0	0	0	0	0	TMEM231	0	0
4932425I24Rik	Maats1	MYCBP-associated, testis expressed 1	0	1	0	0	0	0	0	0	0	0	0	0	0	0	0	MAATS1	0	0
4932443I19Rik	4932443I19Rik	RIKEN cDNA 4932443I19 gene	0	0	0	0	1	0	0	0	0	0	0	0	0	0	0	No homology	0	0
4933413G19Rik	Tex52	testis expressed 52	0	0	1	0	0	0	0	0	0	0	0	0	0	0	0	TEX52	0	0
5330437I02Rik	Oacyl	O-acyltransferase like	0	1	0	0	0	0	0	0	0	0	0	0	0	0	0	No homology	0	0
5730410E15Rik	Sybu	syntabulin (syntaxin-interacting)	0	0	1	0	0	0	0	0	0	0	0	0	0	0	0	SYBU	0	0
5730508B09Rik	Fam241a	family with sequence similarity 241, member A	0	0	1	0	0	0	0	0	0	0	0	0	0	0	0	FAM241A	0	0
5930434B04Rik	Cacfd1	calcium channel flower domain containing 1	0	0	1	0	0	0	0	0	0	0	0	0	0	0	0	CACFD1	0	0
6030429G01Rik	Dnaaf3	dynein, axonemal assembly factor 3	0	0	1	0	0	0	0	0	0	0	0	0	0	0	0	DNAAF3	0	0
6330439K17Rik	Dzank1	double zinc ribbon and ankyrin repeat domains 1	0	0	0	0	1	0	0	0	0	0	0	0	0	0	0	DZANK1	0	0
6430537H07Rik	Eno4	enolase 4	0	0	1	0	0	0	0	0	0	0	0	0	0	0	0	ENO4	0	0
6430571L13Rik	6430571L13Rik	RIKEN cDNA 6430571L13 gene	0	0	1	0	0	0	0	0	0	0	0	0	0	0	0	C3orf18	0	0
A330021E22Rik	Cfap69	cilia and flagella associated protein 69	0	1	0	0	0	0	0	0	0	0	0	0	0	0	0	CFAP69	0	0
A530016L24Rik	A530016L24Rik	RIKEN cDNA A530016L24 gene	0	0	1	0	0	0	0	0	0	0	0	0	0	0	0	C14orf180	0	0
Aacs	Aacs	acetoacetyl-CoA synthetase	0	0	1	0	0	0	0	0	0	0	0	0	0	0	0	AACS	0	0
Abcc8	Abcc8	ATP-binding cassette, sub-family C (CFTR/MRP), member 8	0	0	1	0	0	0	0	0	0	0	0	0	0	0	0	ABCC8	0	0
Abcd2	Abcd2	ATP-binding cassette, sub-family D (ALD), member 2	0	0	0	0	1	0	0	0	0	0	0	0	0	0	0	ABCD2	0	0
Acad11	Acad11	acyl-Coenzyme A dehydrogenase family, member 11	0	0	0	1	0	0	0	0	0	0	0	0	0	0	0	ACAD11	0	0
Accn3	Asic3	acid-sensing (proton-gated) ion channel 3	0	0	1	0	0	0	0	0	0	0	0	0	0	0	0	ASIC3	0	0
Acot7	Acot7	acyl-CoA thioesterase 7	0	1	0	0	0	0	0	0	0	0	0	0	0	0	0	ACOT7	0	0
Acpp	Acpp	acid phosphatase, prostate	0	0	1	0	0	0	0	0	0	0	0	0	0	0	0	ACPP	0	0
Acsl4	Acsl4	acyl-CoA synthetase long-chain family member 4	0	1	0	0	0	0	0	0	0	0	0	0	0	0	0	ACSL4	0	0
Acsl6	Acsl6	acyl-CoA synthetase long-chain family member 6	0	1	0	0	0	0	0	0	0	0	0	0	0	0	0	ACSL6	0	0
Actr3b	Actr3b	ARP3 actin-related protein 3B	0	0	0	1	0	0	0	0	0	0	0	0	0	0	0	ACTR3B	0	0
Adamts13	Adamts13	a disintegrin-like and metallopeptidase (reprolysin type) with thrombospondin type 1 motif, 13	0	0	0	1	0	0	0	0	0	0	0	0	0	0	0	ADAMTS13	0	0
Adck1	Adck1	aarF domain containing kinase 1	0	0	0	1	0	0	0	0	0	0	0	0	0	0	0	ADCK1	0	0
Adcy8	Adcy8	adenylate cyclase 8	0	0	1	0	0	0	0	0	0	0	0	0	0	0	0	ADCY8	0	0
Agbl2	Agbl2	ATP/GTP binding protein-like 2	0	0	1	0	0	0	0	0	0	0	0	0	0	0	0	AGBL2	0	0
Agbl4	Agbl4	ATP/GTP binding protein-like 4	0	0	1	0	0	0	0	0	0	0	0	0	0	0	0	AGBL4	0	0
AI428936	Syne4	spectrin repeat containing, nuclear envelope family member 4	0	0	1	0	0	0	0	0	0	0	0	0	0	0	0	SYNE4	0	0
Aig1	Aig1	androgen-induced 1	0	0	1	0	0	0	0	0	0	0	0	0	0	0	0	AIG1	0	0
Ak7	Ak7	adenylate kinase 7	0	0	0	0	1	0	0	0	0	0	0	0	0	0	0	AK7	0	0
Akap9	Akap9	A kinase (PRKA) anchor protein (yotiao) 9	0	1	0	0	0	0	0	0	0	0	0	0	0	0	0	AKAP9	0	0
Amph	Amph	amphiphysin	0	0	1	0	0	0	0	0	0	0	0	0	0	0	0	AMPH	0	0
Ankrd42	Ankrd42	ankyrin repeat domain 42	0	1	0	0	0	0	0	0	0	0	0	0	0	0	0	ANKRD42	0	0
Ankrd5	Ankef1	ankyrin repeat and EF-hand domain containing 1	0	0	1	0	0	0	0	0	0	0	0	0	0	0	0	ANKEF1	0	0
Anxa4	Anxa4	annexin A4	0	1	0	0	0	0	0	0	0	0	0	0	0	0	0	ANXA4	0	0
Apbb3	Apbb3	amyloid beta (A4) precursor protein-binding, family B, member 3	0	0	1	0	0	0	0	0	0	0	0	0	0	0	0	APBB3	0	0
Arhgdig	Arhgdig	Rho GDP dissociation inhibitor (GDI) gamma	0	1	0	0	0	0	0	0	0	0	0	0	0	0	0	ARHGDIG	0	0
Arid3c	Arid3c	AT rich interactive domain 3C (BRIGHT-like)	0	0	0	0	1	0	0	0	0	0	0	0	0	0	0	ARID3C	0	0
Arl6	Arl6	ADP-ribosylation factor-like 6	0	1	0	0	0	0	0	0	0	0	0	0	0	0	0	ARL6	0	0
Armc3	Armc3	armadillo repeat containing 3	0	0	1	0	0	0	0	0	0	0	0	0	0	0	0	ARMC3	0	0
Armc4	Armc4	armadillo repeat containing 4	0	1	0	0	0	0	0	0	0	0	0	0	0	0	0	ARMC4	0	0
Art1	Art1	ADP-ribosyltransferase 1	0	0	0	0	1	0	0	0	0	0	0	0	0	0	0	ART1	0	0
Artn	Artn	artemin	0	1	0	0	0	0	0	0	0	0	0	0	0	0	0	ARTN	0	0
Arv1	Arv1	ARV1 homolog, fatty acid homeostasis modulator	0	0	1	0	0	0	0	0	0	0	0	0	0	0	0	ARV1	0	0
Atad4	Prr15l	proline rich 15-like	0	1	0	0	0	0	0	0	0	0	0	0	0	0	0	PRR15L	0	0
Atoh1a	NA	NA	0	1	0	0	0	0	0	0	0	0	0	0	0	0	0	NA	0	0
Atp10d	Atp10d	ATPase, class V, type 10D	0	1	0	0	0	0	0	0	0	0	0	0	0	0	0	ATP10D	0	0
Atp6v1a	Atp6v1a	ATPase, H+ transporting, lysosomal V1 subunit A	0	1	0	0	0	0	0	0	0	0	0	0	0	0	0	ATP6V1A	0	0
Awat2	Awat2	acyl-CoA wax alcohol acyltransferase 2	0	0	1	0	0	0	0	0	0	0	0	0	0	0	0	AWAT2	0	0
B230396O12Rik	Ttc34	tetratricopeptide repeat domain 34	0	1	0	0	0	0	0	0	0	0	0	0	0	0	0	TTC34	0	0
B3galt5	B3galt5	UDP-Gal:betaGlcNAc beta 1,3-galactosyltransferase, polypeptide 5	0	0	0	1	0	0	0	0	0	0	0	0	0	0	0	B3GALT5	0	0
B3gnt4	B3gnt4	UDP-GlcNAc:betaGal beta-1,3-N-acetylglucosaminyltransferase 4	0	0	1	0	0	0	0	0	0	0	0	0	0	0	0	B3GNT4	0	0
B4galt5	B4galt5	UDP-Gal:betaGlcNAc beta 1,4-galactosyltransferase, polypeptide 5	0	1	0	0	0	0	0	0	0	0	0	0	0	0	0	B4GALT5	0	0
Baiap2l2	Baiap2l2	BAI1-associated protein 2-like 2	0	0	0	1	0	0	0	0	0	0	0	0	0	0	0	BAIAP2L2	0	0
Bbs1	Bbs1	Bardet-Biedl syndrome 1 (human)	0	0	1	0	0	0	0	0	0	0	0	0	0	0	0	BBS1	0	0
BC030867	BC030867	cDNA sequence BC030867	0	1	0	0	0	0	0	0	0	0	0	0	0	0	0	C17orf53	0	0
BC048546	A2ml1	alpha-2-macroglobulin like 1	0	1	0	0	0	0	0	0	0	0	0	0	0	0	0	OVOS2	0	0
Bcl2l14	Bcl2l14	BCL2-like 14 (apoptosis facilitator)	0	0	1	0	0	0	0	0	0	0	0	0	0	0	0	BCL2L14	0	0
Bend6	Bend6	BEN domain containing 6	0	0	1	0	0	0	0	0	0	0	0	0	0	0	0	BEND6	0	0
Brip1	Brip1	BRCA1 interacting protein C-terminal helicase 1	0	0	0	0	1	0	0	0	0	0	0	0	0	0	0	BRIP1	0	0
Brsk2	Brsk2	BR serine/threonine kinase 2	0	1	0	0	0	0	0	0	0	0	0	0	0	0	0	BRSK2	0	0
Brunol6	Celf6	CUGBP, Elav-like family member 6	0	1	0	0	0	0	0	0	0	0	0	0	0	0	0	CELF6	0	0
Btbd9	Btbd9	BTB (POZ) domain containing 9	0	1	0	0	0	0	0	0	0	0	0	0	0	0	0	BTBD9	0	0
Btn2a2	Btn2a2	butyrophilin, subfamily 2, member A2	0	0	1	0	0	0	0	0	0	0	0	0	0	0	0	BTN2A2	0	0
C130038G02Rik	Mtus2	microtubule associated tumor suppressor candidate 2	0	0	1	0	0	0	0	0	0	0	0	0	0	0	0	MTUS2	0	0
C230081A13Rik	Peak1	pseudopodium-enriched atypical kinase 1	0	1	0	0	0	0	0	0	0	0	0	0	0	0	0	PEAK1	0	0
C2cd2l	C2cd2l	C2 calcium-dependent domain containing 2-like	0	0	1	0	0	0	0	0	0	0	0	0	0	0	0	C2CD2L	0	0
C77080	C77080	expressed sequence C77080	0	1	0	0	0	0	0	0	0	0	0	0	0	0	0	KIAA1522	0	0
Cabp4	Cabp4	calcium binding protein 4	0	1	0	0	0	0	0	0	0	0	0	0	0	0	0	CABP4	0	0
Calca	Calca	calcitonin/calcitonin-related polypeptide, alpha	0	0	0	1	0	0	0	0	0	0	0	0	0	0	0	CALCA	0	0
Camk2b	Camk2b	calcium/calmodulin-dependent protein kinase II, beta	0	1	0	0	0	0	0	0	0	0	0	0	0	0	0	CAMK2B	0	0
Capsl	Capsl	calcyphosine-like	0	1	0	0	0	0	0	0	0	0	0	0	0	0	0	CAPSL	0	0
Car7	Car7	carbonic anhydrase 7	0	0	1	0	0	0	0	0	0	0	0	0	0	0	0	CA7	0	0
Car8	Car8	carbonic anhydrase 8	0	0	0	0	1	0	0	0	0	0	0	0	0	0	0	CA8	0	0
Card10	Card10	caspase recruitment domain family, member 10	0	0	1	0	0	0	0	0	0	0	0	0	0	0	0	CARD10	0	0
Cartpt	Cartpt	CART prepropeptide	0	0	1	0	0	0	0	0	0	0	0	0	0	0	0	CARTPT	0	0
Casc1	Casc1	cancer susceptibility candidate 1	0	0	0	0	1	0	0	0	0	0	0	0	0	0	0	CASC1	0	0
Cbln1	Cbln1	cerebellin 1 precursor protein	0	1	0	0	0	0	0	0	0	0	0	0	0	0	0	CBLN1	0	0
Ccdc103	Ccdc103	coiled-coil domain containing 103	0	1	0	0	0	0	0	0	0	0	0	0	0	0	0	CCDC103	0	0
Ccdc108	Cfap65	cilia and flagella associated protein 65	0	0	1	0	0	0	0	0	0	0	0	0	0	0	0	CFAP65	0	0
Ccdc11	Cfap53	cilia and flagella associated protein 53	0	0	1	0	0	0	0	0	0	0	0	0	0	0	0	CFAP53	0	0
Ccdc113	Ccdc113	coiled-coil domain containing 113	0	0	0	0	1	0	0	0	0	0	0	0	0	0	0	CCDC113	0	0
Ccdc135	Drc7	dynein regulatory complex subunit 7	0	0	1	0	0	0	0	0	0	0	0	0	0	0	0	DRC7	0	0
Ccdc147	Cfap58	cilia and flagella associated protein 58	0	0	0	0	1	0	0	0	0	0	0	0	0	0	0	CFAP58	0	0
Ccdc151	Ccdc151	coiled-coil domain containing 151	0	0	0	0	1	0	0	0	0	0	0	0	0	0	0	CCDC151	0	0
Ccdc19	Cfap45	cilia and flagella associated protein 45	0	0	0	0	1	0	0	0	0	0	0	0	0	0	0	CFAP45	0	0
Ccdc30	Ccdc30	coiled-coil domain containing 30	0	0	1	0	0	0	0	0	0	0	0	0	0	0	0	CCDC30	0	0
Ccdc60	Ccdc60	coiled-coil domain containing 60	0	0	1	0	0	0	0	0	0	0	0	0	0	0	0	CCDC60	0	0
Ccdc65	Ccdc65	coiled-coil domain containing 65	0	0	1	0	0	0	0	0	0	0	0	0	0	0	0	CCDC65	0	0
Ccdc68	Ccdc68	coiled-coil domain containing 68	0	1	0	0	0	0	0	0	0	0	0	0	0	0	0	CCDC68	0	0
Ccdc87	Ccdc87	coiled-coil domain containing 87	0	0	1	0	0	0	0	0	0	0	0	0	0	0	0	CCDC87	0	0
Ccdc92	Ccdc92	coiled-coil domain containing 92	0	1	0	0	0	0	0	0	0	0	0	0	0	0	0	CCDC92	0	0
Ccdc96	Ccdc96	coiled-coil domain containing 96	0	0	1	0	0	0	0	0	0	0	0	0	0	0	0	CCDC96	0	0
Cd164l2	Cd164l2	CD164 sialomucin-like 2	0	0	1	0	0	0	0	0	0	0	0	0	0	0	0	CD164L2	0	0
Cdh15	Cdh15	cadherin 15	0	0	1	0	0	0	0	0	0	0	0	0	0	0	0	CDH15	0	0
Cdh7	Cdh7	cadherin 7, type 2	0	0	0	1	0	0	0	0	0	0	0	0	0	0	0	CDH7	0	0
Cdk5rap2	Cdk5rap2	CDK5 regulatory subunit associated protein 2	0	0	1	0	0	0	0	0	0	0	0	0	0	0	0	CDK5RAP2	0	0
Cdkl1	Cdkl1	cyclin-dependent kinase-like 1 (CDC2-related kinase)	0	0	1	0	0	0	0	0	0	0	0	0	0	0	0	CDKL1	0	0
Cdkl2	Cdkl2	cyclin-dependent kinase-like 2 (CDC2-related kinase)	0	1	0	0	0	0	0	0	0	0	0	0	0	0	0	CDKL2	0	0
Cds1	Cds1	CDP-diacylglycerol synthase 1	0	0	1	0	0	0	0	0	0	0	0	0	0	0	0	CDS1	0	0
Ces2	Ces2c	carboxylesterase 2C	0	0	0	0	1	0	0	0	0	0	0	0	0	0	0	CES2	0	0
Cetn2	Cetn2	centrin 2	0	1	0	0	0	0	0	0	0	0	0	0	0	0	0	CETN2	0	0
Cetn4	Cetn4	centrin 4	0	1	0	0	0	0	0	0	0	0	0	0	0	0	0	CETN4P	0	0
Cgn	Cgn	cingulin	0	0	1	0	0	0	0	0	0	0	0	0	0	0	0	CGN	0	0
Chchd10	Chchd10	coiled-coil-helix-coiled-coil-helix domain containing 10	0	0	1	0	0	0	0	0	0	0	0	0	0	0	0	CHCHD10	0	0
Chchd6	Chchd6	coiled-coil-helix-coiled-coil-helix domain containing 6	0	1	0	0	0	0	0	0	0	0	0	0	0	0	0	CHCHD6	0	0
Chga	Chga	chromogranin A	0	1	0	0	0	0	0	0	0	0	0	0	0	0	0	CHGA	0	0
Chgb	Chgb	chromogranin B	0	1	0	0	0	0	0	0	0	0	0	0	0	0	0	CHGB	0	0
Chia	Chia1	chitinase, acidic 1	0	0	1	0	0	0	0	0	0	0	0	0	0	0	0	CHIA	0	0
Chrnga	Chrng	cholinergic receptor, nicotinic, gamma polypeptide	0	1	0	0	0	0	0	0	0	0	0	0	0	0	0	CHRNG	0	0
Chst13	Chst13	carbohydrate (chondroitin 4) sulfotransferase 13	0	0	0	1	0	0	0	0	0	0	0	0	0	0	0	CHST13	0	0
Chst4	Chst4	carbohydrate (chondroitin 6/keratan) sulfotransferase 4	0	1	0	0	0	0	0	0	0	0	0	0	0	0	0	CHST4	0	0
Clec18a	Clec18a	C-type lectin domain family 18, member A	0	1	0	0	0	0	0	0	0	0	0	0	0	0	0	CLEC18A	0	0
Clip4	Clip4	CAP-GLY domain containing linker protein family, member 4	0	0	1	0	0	0	0	0	0	0	0	0	0	0	0	CLIP4	0	0
Cln6	Cln6	ceroid-lipofuscinosis, neuronal 6	0	0	1	0	0	0	0	0	0	0	0	0	0	0	0	CLN6	0	0
Clps	Clps	colipase, pancreatic	0	1	0	0	0	0	0	0	0	0	0	0	0	0	0	CLPS	0	0
Clstn3	Clstn3	calsyntenin 3	0	0	1	0	0	0	0	0	0	0	0	0	0	0	0	CLSTN3	0	0
Cnnm2	Cnnm2	cyclin M2	0	0	1	0	0	0	0	0	0	0	0	0	0	0	0	CNNM2	0	0
Colq	Colq	collagen-like tail subunit (single strand of homotrimer) of asymmetric acetylcholinesterase	0	0	1	0	0	0	0	0	0	0	0	0	0	0	0	COLQ	0	0
Coq4	Coq4	coenzyme Q4	0	0	1	0	0	0	0	0	0	0	0	0	0	0	0	COQ4	0	0
Cpe	Cpe	carboxypeptidase E	0	0	1	0	0	0	0	0	0	0	0	0	0	0	0	CPE	0	0
Cpne9	Cpne9	copine family member IX	0	0	1	0	0	0	0	0	0	0	0	0	0	0	0	CPNE9	0	0
Crb3	Crb3	crumbs family member 3	0	0	1	0	0	0	0	0	0	0	0	0	0	0	0	CRB3	0	0
Crtac1	Crtac1	cartilage acidic protein 1	0	0	0	0	1	0	0	0	0	0	0	0	0	0	0	CRTAC1	0	0
Crtam	Crtam	cytotoxic and regulatory T cell molecule	0	1	0	0	0	0	0	0	0	0	0	0	0	0	0	CRTAM	0	0
Csmd1	Csmd1	CUB and Sushi multiple domains 1	0	0	0	0	1	0	0	0	0	0	0	0	0	0	0	CSMD1	0	0
Ctnnd2	Ctnnd2	catenin (cadherin associated protein), delta 2	0	1	0	0	0	0	0	0	0	0	0	0	0	0	0	CTNND2	0	0
Ctsf	Ctsf	cathepsin F	0	0	1	0	0	0	0	0	0	0	0	0	0	0	0	CTSF	0	0
Cyb561	Cyb561	cytochrome b-561	0	1	0	0	0	0	0	0	0	0	0	0	0	0	0	CYB561	0	0
Cyb561d2	Cyb561d2	cytochrome b-561 domain containing 2	0	0	1	0	0	0	0	0	0	0	0	0	0	0	0	CYB561D2	0	0
Cyfip2	Cyfip2	cytoplasmic FMR1 interacting protein 2	0	1	0	0	0	0	0	0	0	0	0	0	0	0	0	CYFIP2	0	0
Cyp17a1	Cyp17a1	cytochrome P450, family 17, subfamily a, polypeptide 1	0	0	1	0	0	0	0	0	0	0	0	0	0	0	0	CYP17A1	0	0
Cyp1a2	Cyp1a2	cytochrome P450, family 1, subfamily a, polypeptide 2	0	0	0	0	1	0	0	0	0	0	0	0	0	0	0	CYP1A2	0	0
Cyp2j12	Cyp2j12	cytochrome P450, family 2, subfamily j, polypeptide 12	0	0	0	1	0	0	0	0	0	0	0	0	0	0	0	No homology	0	0
Cyp4f39	Cyp4f39	cytochrome P450, family 4, subfamily f, polypeptide 39	0	0	1	0	0	0	0	0	0	0	0	0	0	0	0	CYP4F22	0	0
D10Bwg1379e	Arfgef3	ARFGEF family member 3	0	0	1	0	0	0	0	0	0	0	0	0	0	0	0	ARFGEF3	0	0
D11Bwg0517e	Rbfox3	RNA binding protein, fox-1 homolog (C. elegans) 3	0	0	0	0	1	0	0	0	0	0	0	0	0	0	0	RBFOX3	0	0
D130043K22Rik	D130043K22Rik	RIKEN cDNA D130043K22 gene	0	0	1	0	0	0	0	0	0	0	0	0	0	0	0	KIAA0319	0	0
D630023F18Rik	D630023F18Rik	RIKEN cDNA D630023F18 gene	0	0	0	0	1	0	0	0	0	0	0	0	0	0	0	C2orf80	0	0
D630029K05Rik	D630029K05Rik	RIKEN cDNA D630029K05 gene	0	0	0	1	0	0	0	0	0	0	0	0	0	0	0	No homology	0	0
D7Ertd443e	D7Ertd443e	DNA segment, Chr 7, ERATO Doi 443, expressed	0	0	1	0	0	0	0	0	0	0	0	0	0	0	0	C10orf90	0	0
Dach2	Dach2	dachshund family transcription factor 2	0	1	0	0	0	0	0	0	0	0	0	0	0	0	0	DACH2	0	0
Dbndd1	Dbndd1	dysbindin (dystrobrevin binding protein 1) domain containing 1	0	1	0	0	0	0	0	0	0	0	0	0	0	0	0	DBNDD1	0	0
Dbpht2	Dbpht2	DNA binding protein with his-thr domain	0	0	0	0	1	0	0	0	0	0	0	0	0	0	0	No homology	0	0
Dctn3	Dctn3	dynactin 3	0	1	0	0	0	0	0	0	0	0	0	0	0	0	0	DCTN3	0	0
Ddo	Ddo	D-aspartate oxidase	0	0	0	0	1	0	0	0	0	0	0	0	0	0	0	DDO	0	0
Defb5	Defb5	defensin beta 5	0	0	0	1	0	0	0	0	0	0	0	0	0	0	0	DEFB105A	0	0
Dera	Dera	deoxyribose-phosphate aldolase (putative)	0	0	0	0	1	0	0	0	0	0	0	0	0	0	0	DERA	0	0
Dgkg	Dgkg	diacylglycerol kinase, gamma	0	1	0	0	0	0	0	0	0	0	0	0	0	0	0	DGKG	0	0
Disp2	Disp2	dispatched RND tramsporter family member 2	0	1	0	0	0	0	0	0	0	0	0	0	0	0	0	DISP2	0	0
Dlg2	Dlg2	discs large MAGUK scaffold protein 2	0	0	1	0	0	0	0	0	0	0	0	0	0	0	0	DLG2	0	0
Dlgap3	Dlgap3	DLG associated protein 3	0	0	1	0	0	0	0	0	0	0	0	0	0	0	0	DLGAP3	0	0
Dlk2	Dlk2	delta like non-canonical Notch ligand 2	0	1	0	0	0	0	0	0	0	0	0	0	0	0	0	DLK2	0	0
Dll4	Dll4	delta like canonical Notch ligand 4	0	1	0	0	0	0	0	0	0	0	0	0	0	0	0	DLL4	0	0
Dmkn	Dmkn	dermokine	0	0	0	0	1	0	0	0	0	0	0	0	0	0	0	DMKN	0	0
Dmxl2	Dmxl2	Dmx-like 2	0	1	0	0	0	0	0	0	0	0	0	0	0	0	0	DMXL2	0	0
Dnahc11	Dnah11	dynein, axonemal, heavy chain 11	0	0	0	0	1	0	0	0	0	0	0	0	0	0	0	DNAH11	0	0
Dnahc9	Dnah9	dynein, axonemal, heavy chain 9	0	0	1	0	0	0	0	0	0	0	0	0	0	0	0	DNAH9	0	0
Dnajb13	Dnajb13	DnaJ heat shock protein family (Hsp40) member B13	0	0	1	0	0	0	0	0	0	0	0	0	0	0	0	DNAJB13	0	0
Dnali1	Dnali1	dynein, axonemal, light intermediate polypeptide 1	0	0	1	0	0	0	0	0	0	0	0	0	0	0	0	DNALI1	0	0
Dock9	Dock9	dedicator of cytokinesis 9	0	1	0	0	0	0	0	0	0	0	0	0	0	0	0	DOCK9	0	0
Dscam	Dscam	DS cell adhesion molecule	0	0	0	0	1	0	0	0	0	0	0	0	0	0	0	DSCAM	0	0
Dscaml1	Dscaml1	DS cell adhesion molecule like 1	0	1	0	0	0	0	0	0	0	0	0	0	0	0	0	DSCAML1	0	0
Dusp27	Dusp27	dual specificity phosphatase 27 (putative)	0	0	0	1	0	0	0	0	0	0	0	0	0	0	0	DUSP27	0	0
Dydc2	Dydc2	DPY30 domain containing 2	0	0	0	0	1	0	0	0	0	0	0	0	0	0	0	DYDC2	0	0
Dynll2	Dynll2	dynein light chain LC8-type 2	0	0	1	0	0	0	0	0	0	0	0	0	0	0	0	DYNLL2	0	0
Dyrk3	Dyrk3	dual-specificity tyrosine-(Y)-phosphorylation regulated kinase 3	0	0	1	0	0	0	0	0	0	0	0	0	0	0	0	DYRK3	0	0
Dysfip1	Ppp1r27	protein phosphatase 1, regulatory subunit 27	0	0	1	0	0	0	0	0	0	0	0	0	0	0	0	PPP1R27	0	0
Dyx1c1	Dyx1c1	dyslexia susceptibility 1 candidate 1	0	1	0	0	0	0	0	0	0	0	0	0	0	0	0	DYX1C1	0	0
E230019M04Rik	Pih1h3b	PIH1 domain containing 3B	0	0	1	0	0	0	0	0	0	0	0	0	0	0	0	PIH1D3	0	0
E230025N22Rik	E230025N22Rik	Riken cDNA E230025N22 gene	0	0	1	0	0	0	0	0	0	0	0	0	0	0	0	No homology	0	0
Efcab10	Efcab10	EF-hand calcium binding domain 10	0	1	0	0	0	0	0	0	0	0	0	0	0	0	0	EFCAB10	0	0
Efcab6	Efcab6	EF-hand calcium binding domain 6	0	0	1	0	0	0	0	0	0	0	0	0	0	0	0	EFCAB6	0	0
Efhc1	Efhc1	EF-hand domain (C-terminal) containing 1	0	0	1	0	0	0	0	0	0	0	0	0	0	0	0	EFHC1	0	0
Elfn1	Elfn1	leucine rich repeat and fibronectin type III, extracellular 1	0	0	1	0	0	0	0	0	0	0	0	0	0	0	0	ELFN1	0	0
Elmod1a	Elmod1	ELMO/CED-12 domain containing 1	0	1	0	0	0	0	0	0	0	0	0	0	0	0	0	ELMOD1	0	0
Elovl4	Elovl4	elongation of very long chain fatty acids (FEN1/Elo2, SUR4/Elo3, yeast)-like 4	0	0	1	0	0	0	0	0	0	0	0	0	0	0	0	ELOVL4	0	0
Emb	Emb	embigin	0	1	0	0	0	0	0	0	0	0	0	0	0	0	0	EMB	0	0
Enkur	Enkur	enkurin, TRPC channel interacting protein	0	1	0	0	0	0	0	0	0	0	0	0	0	0	0	ENKUR	0	0
Eno2	Eno2	enolase 2, gamma neuronal	0	0	1	0	0	0	0	0	0	0	0	0	0	0	0	ENO2	0	0
Epb41l5	Epb41l5	erythrocyte membrane protein band 4.1 like 5	0	1	0	0	0	0	0	0	0	0	0	0	0	0	0	EPB41L5	0	0
Ercc6	Ercc6	excision repair cross-complementing rodent repair deficiency, complementation group 6	0	1	0	0	0	0	0	0	0	0	0	0	0	0	0	ERCC6	0	0
Fabp1	Fabp1	fatty acid binding protein 1, liver	0	0	1	0	0	0	0	0	0	0	0	0	0	0	0	FABP1	0	0
Fabp12	Fabp12	fatty acid binding protein 12	0	0	0	1	0	0	0	0	0	0	0	0	0	0	0	FABP12	0	0
Fam148b	Fam35a	family with sequence similarity 35, member A	0	1	0	0	0	0	0	0	0	0	0	0	0	0	0	C2CD4B	0	0
Fam148c	C2cd4c	C2 calcium-dependent domain containing 4C	0	0	1	0	0	0	0	0	0	0	0	0	0	0	0	C2CD4C	0	0
Fam154b	Saxo2	stabilizer of axonemal microtubules 2	0	1	0	0	0	0	0	0	0	0	0	0	0	0	0	SAXO2	0	0
Fam160a1	Fam160a1	family with sequence similarity 160, member A1	0	0	0	1	0	0	0	0	0	0	0	0	0	0	0	FAM160A1	0	0
Fam167a	Fam167a	family with sequence similarity 167, member A	0	1	0	0	0	0	0	0	0	0	0	0	0	0	0	FAM167A	0	0
Fam183b	Fam183b	family with sequence similarity 183, member B	0	1	0	0	0	0	0	0	0	0	0	0	0	0	0	FAM183BP	0	0
Fam19a3	Fam19a3	family with sequence similarity 19, member A3	0	1	0	0	0	0	0	0	0	0	0	0	0	0	0	FAM19A3	0	0
Fam49a	Fam49a	family with sequence similarity 49, member A	0	1	0	0	0	0	0	0	0	0	0	0	0	0	0	FAM49A	0	0
Fam70b	Tmem255b	transmembrane protein 255B	0	1	0	0	0	0	0	0	0	0	0	0	0	0	0	TMEM255B	0	0
Fam78b	Fam78b	family with sequence similarity 78, member B	0	1	0	0	0	0	0	0	0	0	0	0	0	0	0	FAM78B	0	0
Fam92b	Fam92b	family with sequence similarity 92, member B	0	1	0	0	0	0	0	0	0	0	0	0	0	0	0	FAM92B	0	0
Fank1	Fank1	fibronectin type 3 and ankyrin repeat domains 1	0	1	0	0	0	0	0	0	0	0	0	0	0	0	0	FANK1	0	0
Fbxo15	Fbxo15	F-box protein 15	0	0	1	0	0	0	0	0	0	0	0	0	0	0	0	FBXO15	0	0
Fbxo16	Fbxo16	F-box protein 16	0	1	0	0	0	0	0	0	0	0	0	0	0	0	0	FBXO16	0	0
Fbxo27	Fbxo27	F-box protein 27	0	0	1	0	0	0	0	0	0	0	0	0	0	0	0	FBXO27	0	0
Fbxo32	Fbxo32	F-box protein 32	0	0	0	0	1	0	0	0	0	0	0	0	0	0	0	FBXO32	0	0
Fbxo36	Fbxo36	F-box protein 36	0	0	1	0	0	0	0	0	0	0	0	0	0	0	0	FBXO36	0	0
Fcho1	Fcho1	FCH domain only 1	0	0	1	0	0	0	0	0	0	0	0	0	0	0	0	FCHO1	0	0
Fez1	Fez1	fasciculation and elongation protein zeta 1 (zygin I)	0	1	0	0	0	0	0	0	0	0	0	0	0	0	0	FEZ1	0	0
Fgf21	Fgf21	fibroblast growth factor 21	0	0	1	0	0	0	0	0	0	0	0	0	0	0	0	FGF21	0	0
Fhad1	Fhad1	forkhead-associated (FHA) phosphopeptide binding domain 1	0	0	0	0	1	0	0	0	0	0	0	0	0	0	0	FHAD1	0	0
Fhit	Fhit	fragile histidine triad gene	0	0	0	1	0	0	0	0	0	0	0	0	0	0	0	FHIT	0	0
Fn3k	Fn3k	fructosamine 3 kinase	0	0	1	0	0	0	0	0	0	0	0	0	0	0	0	FN3K	0	0
Frmd4b	Frmd4b	FERM domain containing 4B	0	1	0	0	0	0	0	0	0	0	0	0	0	0	0	FRMD4B	0	0
Frmd5	Frmd5	FERM domain containing 5	0	1	0	0	0	0	0	0	0	0	0	0	0	0	0	FRMD5	0	0
Fry	Fry	FRY microtubule binding protein	0	0	1	0	0	0	0	0	0	0	0	0	0	0	0	FRY	0	0
Fsip1	Fsip1	fibrous sheath-interacting protein 1	0	0	1	0	0	0	0	0	0	0	0	0	0	0	0	FSIP1	0	0
Gad2	Gad2	glutamic acid decarboxylase 2	0	0	1	0	0	0	0	0	0	0	0	0	0	0	0	GAD2	0	0
Gal	Gal	galanin	0	0	0	0	1	0	0	0	0	0	0	0	0	0	0	GAL	0	0
Galnt9	Galnt9	polypeptide N-acetylgalactosaminyltransferase 9	0	1	0	0	0	0	0	0	0	0	0	0	0	0	0	GALNT9	0	0
Gas2l2	Gas2l2	growth arrest-specific 2 like 2	0	0	0	0	1	0	0	0	0	0	0	0	0	0	0	GAS2L2	0	0
Gca	Gca	grancalcin	0	0	1	0	0	0	0	0	0	0	0	0	0	0	0	GCA	0	0
Gck	Gck	glucokinase	0	0	0	0	1	0	0	0	0	0	0	0	0	0	0	GCK	0	0
Gcnt2	Gcnt2	glucosaminyl (N-acetyl) transferase 2, I-branching enzyme	0	0	0	1	0	0	0	0	0	0	0	0	0	0	0	GCNT2	0	0
Gdap1	Gdap1	ganglioside-induced differentiation-associated-protein 1	0	1	0	0	0	0	0	0	0	0	0	0	0	0	0	GDAP1	0	0
Gdpd1	Gdpd1	glycerophosphodiester phosphodiesterase domain containing 1	0	1	0	0	0	0	0	0	0	0	0	0	0	0	0	GDPD1	0	0
Gfi1a	Gfi1	growth factor independent 1	0	1	0	0	0	0	0	0	0	0	0	0	0	0	0	GFI1	0	0
Ghsr	Ghsr	growth hormone secretagogue receptor	0	0	0	1	0	0	0	0	0	0	0	0	0	0	0	GHSR	0	0
Glt28d2	Glt28d2	glycosyltransferase 28 domain containing 2	0	1	0	0	0	0	0	0	0	0	0	0	0	0	0	No homology	0	0
Gm101	Cfap221	cilia and flagella associated protein 221	0	0	0	0	1	0	0	0	0	0	0	0	0	0	0	CFAP221	0	0
Gm1060	Drc1	dynein regulatory complex subunit 1	0	1	0	0	0	0	0	0	0	0	0	0	0	0	0	DRC1	0	0
Gm114	Kiz	kizuna centrosomal protein	0	0	0	0	1	0	0	0	0	0	0	0	0	0	0	KIZ	0	0
Gm11992	Gm11992	predicted gene 11992	0	0	1	0	0	0	0	0	0	0	0	0	0	0	0	C7orf57	0	0
Gm1322	Gm1322	predicted gene 1322	0	1	0	0	0	0	0	0	0	0	0	0	0	0	0	No homology	0	0
Gm14461	Gm14461	predicted gene 14461	0	0	0	0	1	0	0	0	0	0	0	0	0	0	0	No homology	0	0
Gm166	Ccdc189	coiled-coil domain containing 189	0	0	1	0	0	0	0	0	0	0	0	0	0	0	0	CCDC189	0	0
Gm4371	Gm4371	predicted gene 4371	0	0	0	1	0	0	0	0	0	0	0	0	0	0	0	No homology	0	0
Gm5567	Tmem178b	transmembrane protein 178B	0	1	0	0	0	0	0	0	0	0	0	0	0	0	0	TMEM178B	0	0
Gm595	Gm595	predicted gene 595	0	0	0	0	1	0	0	0	0	0	0	0	0	0	0	No homology	0	0
Gm70	Ppp1r36	protein phosphatase 1, regulatory subunit 36	0	1	0	0	0	0	0	0	0	0	0	0	0	0	0	PPP1R36	0	0
Gm705	Lrrc10b	leucine rich repeat containing 10B	0	0	1	0	0	0	0	0	0	0	0	0	0	0	0	LRRC10B	0	0
Gm757	Rnf224	ring finger protein 224	0	1	0	0	0	0	0	0	0	0	0	0	0	0	0	RNF224	0	0
Gm879	Shisa6	shisa family member 6	0	0	0	0	1	0	0	0	0	0	0	0	0	0	0	SHISA6	0	0
Gm88	Lrrc73	leucine rich repeat containing 73	0	1	0	0	0	0	0	0	0	0	0	0	0	0	0	LRRC73	0	0
Gm904	Gm904	predicted gene 904	0	1	0	0	0	0	0	0	0	0	0	0	0	0	0	No homology	0	0
Gm9047	Gm9047	predicted gene 9047	0	0	1	0	0	0	0	0	0	0	0	0	0	0	0	LOC100130705	0	0
Gm906	Gm906	predicted gene 906	0	1	0	0	0	0	0	0	0	0	0	0	0	0	0	No homology	0	0
Gng8	Gng8	guanine nucleotide binding protein (G protein), gamma 8	0	0	0	1	0	0	0	0	0	0	0	0	0	0	0	GNG8	0	0
Gnmt	Gnmt	glycine N-methyltransferase	0	0	1	0	0	0	0	0	0	0	0	0	0	0	0	GNMT	0	0
Gpr120	Ffar4	free fatty acid receptor 4	0	0	1	0	0	0	0	0	0	0	0	0	0	0	0	FFAR4	0	0
Gpr151	Gpr151	G protein-coupled receptor 151	0	0	0	1	0	0	0	0	0	0	0	0	0	0	0	GPR151	0	0
Gpr152	Gpr152	G protein-coupled receptor 152	0	1	0	0	0	0	0	0	0	0	0	0	0	0	0	GPR152	0	0
Gpr4	Gpr4	G protein-coupled receptor 4	0	1	0	0	0	0	0	0	0	0	0	0	0	0	0	GPR4	0	0
Gpr55	Gpr55	G protein-coupled receptor 55	0	0	0	1	0	0	0	0	0	0	0	0	0	0	0	GPR55	0	0
Gramd1c	Gramd1c	GRAM domain containing 1C	0	1	0	0	0	0	0	0	0	0	0	0	0	0	0	GRAMD1C	0	0
Grp	Grp	gastrin releasing peptide	0	1	0	0	0	0	0	0	0	0	0	0	0	0	0	GRP	0	0
Grtp1	Grtp1	GH regulated TBC protein 1	0	0	0	1	0	0	0	0	0	0	0	0	0	0	0	GRTP1	0	0
Gsg1	Gsg1	germ cell associated 1	0	0	1	0	0	0	0	0	0	0	0	0	0	0	0	GSG1	0	0
Gstm7	Gstm7	glutathione S-transferase, mu 7	0	0	1	0	0	0	0	0	0	0	0	0	0	0	0	No homology	0	0
Hagh	Hagh	hydroxyacyl glutathione hydrolase	0	0	1	0	0	0	0	0	0	0	0	0	0	0	0	HAGH	0	0
Hecw1	Hecw1	HECT, C2 and WW domain containing E3 ubiquitin protein ligase 1	0	1	0	0	0	0	0	0	0	0	0	0	0	0	0	HECW1	0	0
Hist2h3c2	Hist2h3c2	histone cluster 2, H3c2	0	1	0	0	0	0	0	0	0	0	0	0	0	0	0	No homology	0	0
Hist3h2a	Hist3h2a	histone cluster 3, H2a	0	0	1	0	0	0	0	0	0	0	0	0	0	0	0	HIST3H2A	0	0
Hist3h2ba	Hist3h2ba	histone cluster 3, H2ba	0	1	0	0	0	0	0	0	0	0	0	0	0	0	0	HIST3H2BA	0	0
Hopx	Hopx	HOP homeobox	0	0	0	0	1	0	0	0	0	0	0	0	0	0	0	HOPX	0	0
Hrasls	Hrasls	HRAS-like suppressor	0	1	0	0	0	0	0	0	0	0	0	0	0	0	0	HRASLS	0	0
Hs3st6	Hs3st6	heparan sulfate (glucosamine) 3-O-sulfotransferase 6	0	1	0	0	0	0	0	0	0	0	0	0	0	0	0	HS3ST6	0	0
Hsd17b14	Hsd17b14	hydroxysteroid (17-beta) dehydrogenase 14	0	0	1	0	0	0	0	0	0	0	0	0	0	0	0	HSD17B14	0	0
Hsd17b7	Hsd17b7	hydroxysteroid (17-beta) dehydrogenase 7	0	0	1	0	0	0	0	0	0	0	0	0	0	0	0	HSD17B7	0	0
Hspa2	Hspa2	heat shock protein 2	0	1	0	0	0	0	0	0	0	0	0	0	0	0	0	HSPA2	0	0
Htatip2	Htatip2	HIV-1 Tat interactive protein 2	0	0	1	0	0	0	0	0	0	0	0	0	0	0	0	HTATIP2	0	0
Htr1a	Htr1a	5-hydroxytryptamine (serotonin) receptor 1A	0	0	0	1	0	0	0	0	0	0	0	0	0	0	0	HTR1A	0	0
Htr3a	Htr3a	5-hydroxytryptamine (serotonin) receptor 3A	0	0	0	1	0	0	0	0	0	0	0	0	0	0	0	HTR3A	0	0
Hydin	Hydin	HYDIN, axonemal central pair apparatus protein	0	0	1	0	0	0	0	0	0	0	0	0	0	0	0	HYDIN	0	0
Ica1	Ica1	islet cell autoantigen 1	0	0	1	0	0	0	0	0	0	0	0	0	0	0	0	ICA1	0	0
Ica1l	Ica1l	islet cell autoantigen 1-like	0	1	0	0	0	0	0	0	0	0	0	0	0	0	0	ICA1L	0	0
Icos	Icos	inducible T cell co-stimulator	0	0	0	1	0	0	0	0	0	0	0	0	0	0	0	ICOS	0	0
Id4	Id4	inhibitor of DNA binding 4	0	0	0	0	1	0	0	0	0	0	0	0	0	0	0	ID4	0	0
Igsf21	Igsf21	immunoglobulin superfamily, member 21	0	1	0	0	0	0	0	0	0	0	0	0	0	0	0	IGSF21	0	0
Immp2l	Immp2l	IMP2 inner mitochondrial membrane peptidase-like (S. cerevisiae)	0	0	1	0	0	0	0	0	0	0	0	0	0	0	0	IMMP2L	0	0
Impdh1	Impdh1	inosine monophosphate dehydrogenase 1	0	1	0	0	0	0	0	0	0	0	0	0	0	0	0	IMPDH1	0	0
Ip6k3	Ip6k3	inositol hexaphosphate kinase 3	0	0	1	0	0	0	0	0	0	0	0	0	0	0	0	IP6K3	0	0
Iqcg	Iqcg	IQ motif containing G	0	0	1	0	0	0	0	0	0	0	0	0	0	0	0	IQCG	0	0
Iqub	Iqub	IQ motif and ubiquitin domain containing	0	0	1	0	0	0	0	0	0	0	0	0	0	0	0	IQUB	0	0
Irak2	Irak2	interleukin-1 receptor-associated kinase 2	0	0	0	0	1	0	0	0	0	0	0	0	0	0	0	IRAK2	0	0
Irx2	Irx2	Iroquois homeobox 2	0	0	0	0	1	0	0	0	0	0	0	0	0	0	0	IRX2	0	0
Jakmip1	Jakmip1	janus kinase and microtubule interacting protein 1	0	0	1	0	0	0	0	0	0	0	0	0	0	0	0	JAKMIP1	0	0
Kcne2	Kcne2	potassium voltage-gated channel, Isk-related subfamily, gene 2	0	0	0	0	1	0	0	0	0	0	0	0	0	0	0	KCNE2	0	0
Kcnh7	Kcnh7	potassium voltage-gated channel, subfamily H (eag-related), member 7	0	1	0	0	0	0	0	0	0	0	0	0	0	0	0	KCNH7	0	0
Kcnmb2	Kcnmb2	potassium large conductance calcium-activated channel, subfamily M, beta member 2	0	1	0	0	0	0	0	0	0	0	0	0	0	0	0	KCNMB2	0	0
Kif27	Kif27	kinesin family member 27	0	0	1	0	0	0	0	0	0	0	0	0	0	0	0	KIF27	0	0
Kif6	Kif6	kinesin family member 6	0	0	0	0	1	0	0	0	0	0	0	0	0	0	0	KIF6	0	0
Kif9	Kif9	kinesin family member 9	0	1	0	0	0	0	0	0	0	0	0	0	0	0	0	KIF9	0	0
Klhl32	Klhl32	kelch-like 32	0	1	0	0	0	0	0	0	0	0	0	0	0	0	0	KLHL32	0	0
Klrk1	Klrk1	killer cell lectin-like receptor subfamily K, member 1	0	0	0	1	0	0	0	0	0	0	0	0	0	0	0	KLRK1	0	0
Kndc1	Kndc1	kinase non-catalytic C-lobe domain (KIND) containing 1	0	0	0	1	0	0	0	0	0	0	0	0	0	0	0	KNDC1	0	0
Krt222	Krt222	keratin 222	0	0	1	0	0	0	0	0	0	0	0	0	0	0	0	KRT222	0	0
Krt7	Krt7	keratin 7	0	0	1	0	0	0	0	0	0	0	0	0	0	0	0	KRT7	0	0
Ksr2	Ksr2	kinase suppressor of ras 2	0	0	1	0	0	0	0	0	0	0	0	0	0	0	0	KSR2	0	0
Lbx2	Lbx2	ladybird homeobox 2	0	0	1	0	0	0	0	0	0	0	0	0	0	0	0	LBX2	0	0
Lcn14	Obp2b	odorant binding protein 2B	0	0	1	0	0	0	0	0	0	0	0	0	0	0	0	OBP2B	0	0
Lct	Lct	lactase	0	0	0	0	1	0	0	0	0	0	0	0	0	0	0	LCT	0	0
Ldb3b	Ldb3	LIM domain binding 3	0	1	0	0	0	0	0	0	0	0	0	0	0	0	0	LDB3	0	0
Ldhc	Ldhc	lactate dehydrogenase C	0	1	0	0	0	0	0	0	0	0	0	0	0	0	0	LDHC	0	0
Lhfpl4a	Lhfpl4	lipoma HMGIC fusion partner-like protein 4	0	1	0	0	0	0	0	0	0	0	0	0	0	0	0	LHFPL4	0	0
Liph	Liph	lipase, member H	0	0	0	0	1	0	0	0	0	0	0	0	0	0	0	LIPH	0	0
Lipm	Lipm	lipase, family member M	0	0	1	0	0	0	0	0	0	0	0	0	0	0	0	LIPM	0	0
Lmo1	Lmo1	LIM domain only 1	0	1	0	0	0	0	0	0	0	0	0	0	0	0	0	LMO1	0	0
Lmo3	Lmo3	LIM domain only 3	0	1	0	0	0	0	0	0	0	0	0	0	0	0	0	LMO3	0	0
Lmod1b	Lmod1	leiomodin 1 (smooth muscle)	0	1	0	0	0	0	0	0	0	0	0	0	0	0	0	LMOD1	0	0
Lnx2	Lnx2	ligand of numb-protein X 2	0	1	0	0	0	0	0	0	0	0	0	0	0	0	0	LNX2	0	0
LOC100042450	Smim17	small integral membrane protein 17	0	0	0	0	1	0	0	0	0	0	0	0	0	0	0	SMIM17	0	0
Lrguk	Lrguk	leucine-rich repeats and guanylate kinase domain containing	0	0	1	0	0	0	0	0	0	0	0	0	0	0	0	LRGUK	0	0
Lrp11	Lrp11	low density lipoprotein receptor-related protein 11	0	1	0	0	0	0	0	0	0	0	0	0	0	0	0	LRP11	0	0
Lrp8	Lrp8	low density lipoprotein receptor-related protein 8, apolipoprotein e receptor	0	1	0	0	0	0	0	0	0	0	0	0	0	0	0	LRP8	0	0
Lrrc18	Lrrc18	leucine rich repeat containing 18	0	0	0	0	1	0	0	0	0	0	0	0	0	0	0	LRRC18	0	0
Lrrc27	Lrrc27	leucine rich repeat containing 27	0	0	0	0	1	0	0	0	0	0	0	0	0	0	0	LRRC27	0	0
Lrrc30	Lrrc30	leucine rich repeat containing 30	0	0	1	0	0	0	0	0	0	0	0	0	0	0	0	LRRC30	0	0
Lrrc43	Lrrc43	leucine rich repeat containing 43	0	0	1	0	0	0	0	0	0	0	0	0	0	0	0	LRRC43	0	0
Lrrc46	Lrrc46	leucine rich repeat containing 46	0	1	0	0	0	0	0	0	0	0	0	0	0	0	0	LRRC46	0	0
Lrrc48	Drc3	dynein regulatory complex subunit 3	0	1	0	0	0	0	0	0	0	0	0	0	0	0	0	DRC3	0	0
Lrrc56	Lrrc56	leucine rich repeat containing 56	0	0	1	0	0	0	0	0	0	0	0	0	0	0	0	LRRC56	0	0
Lrrc6	Lrrc6	leucine rich repeat containing 6 (testis)	0	0	1	0	0	0	0	0	0	0	0	0	0	0	0	LRRC6	0	0
Lrrc67	Ppp1r42	protein phosphatase 1, regulatory subunit 42	0	0	1	0	0	0	0	0	0	0	0	0	0	0	0	PPP1R42	0	0
Lrriq1	Lrriq1	leucine-rich repeats and IQ motif containing 1	0	0	1	0	0	0	0	0	0	0	0	0	0	0	0	LRRIQ1	0	0
Lrtm2	Lrtm2	leucine-rich repeats and transmembrane domains 2	0	0	1	0	0	0	0	0	0	0	0	0	0	0	0	LRTM2	0	0
Ly6h	Ly6h	lymphocyte antigen 6 complex, locus H	0	1	0	0	0	0	0	0	0	0	0	0	0	0	0	LY6H	0	0
Mak	Mak	male germ cell-associated kinase	0	0	1	0	0	0	0	0	0	0	0	0	0	0	0	MAK	0	0
Maneal	Maneal	mannosidase, endo-alpha-like	0	0	1	0	0	0	0	0	0	0	0	0	0	0	0	MANEAL	0	0
Mapk15	Mapk15	mitogen-activated protein kinase 15	0	0	1	0	0	0	0	0	0	0	0	0	0	0	0	MAPK15	0	0
Mcf2l	Mcf2l	mcf.2 transforming sequence-like	0	1	0	0	0	0	0	0	0	0	0	0	0	0	0	MCF2L	0	0
Mdh1b	Mdh1b	malate dehydrogenase 1B, NAD (soluble)	0	0	0	0	1	0	0	0	0	0	0	0	0	0	0	MDH1B	0	0
Me2	Me2	malic enzyme 2, NAD(+)-dependent, mitochondrial	0	1	0	0	0	0	0	0	0	0	0	0	0	0	0	ME2	0	0
Megf11	Megf11	multiple EGF-like-domains 11	0	1	0	0	0	0	0	0	0	0	0	0	0	0	0	MEGF11	0	0
Meig1	Meig1	meiosis expressed gene 1	0	0	1	0	0	0	0	0	0	0	0	0	0	0	0	MEIG1	0	0
Mfng	Mfng	MFNG O-fucosylpeptide 3-beta-N-acetylglucosaminyltransferase	0	1	0	0	0	0	0	0	0	0	0	0	0	0	0	MFNG	0	0
Mfsd6	Mfsd6	major facilitator superfamily domain containing 6	0	1	0	0	0	0	0	0	0	0	0	0	0	0	0	MFSD6	0	0
Mgat5b	Mgat5b	mannoside acetylglucosaminyltransferase 5, isoenzyme B	0	1	0	0	0	0	0	0	0	0	0	0	0	0	0	MGAT5B	0	0
Mgst3	Mgst3	microsomal glutathione S-transferase 3	0	1	0	0	0	0	0	0	0	0	0	0	0	0	0	MGST3	0	0
Mlc1	Mlc1	megalencephalic leukoencephalopathy with subcortical cysts 1 homolog (human)	0	0	0	0	1	0	0	0	0	0	0	0	0	0	0	MLC1	0	0
Mmp24	Mmp24	matrix metallopeptidase 24	0	0	1	0	0	0	0	0	0	0	0	0	0	0	0	MMP24	0	0
Mobkl2b	Mob3b	MOB kinase activator 3B	0	1	0	0	0	0	0	0	0	0	0	0	0	0	0	MOB3B	0	0
Mogat1	Mogat1	monoacylglycerol O-acyltransferase 1	0	1	0	0	0	0	0	0	0	0	0	0	0	0	0	MOGAT1	0	0
Morn1	Morn1	MORN repeat containing 1	0	0	1	0	0	0	0	0	0	0	0	0	0	0	0	MORN1	0	0
Morn2	Morn2	MORN repeat containing 2	0	0	1	0	0	0	0	0	0	0	0	0	0	0	0	MORN2	0	0
Morn5	Morn5	MORN repeat containing 5	0	1	0	0	0	0	0	0	0	0	0	0	0	0	0	MORN5	0	0
Mrps6	Mrps6	mitochondrial ribosomal protein S6	0	0	1	0	0	0	0	0	0	0	0	0	0	0	0	MRPS6	0	0
Mslnl	Mslnl	mesothelin-like	0	0	1	0	0	0	0	0	0	0	0	0	0	0	0	MSLNL	0	0
Mtag2	Mtag2	metastasis associated gene 2	0	1	0	0	0	0	0	0	0	0	0	0	0	0	0	DSCR8	0	0
Mtap2	Map2	microtubule-associated protein 2	0	1	0	0	0	0	0	0	0	0	0	0	0	0	0	MAP2	0	0
Mtap7	Map7	microtubule-associated protein 7	0	0	1	0	0	0	0	0	0	0	0	0	0	0	0	MAP7	0	0
Mtmr11	Mtmr11	myotubularin related protein 11	0	0	1	0	0	0	0	0	0	0	0	0	0	0	0	MTMR11	0	0
Mtmr7	Mtmr7	myotubularin related protein 7	0	0	1	0	0	0	0	0	0	0	0	0	0	0	0	MTMR7	0	0
Mycbp	Mycbp	MYC binding protein	0	0	1	0	0	0	0	0	0	0	0	0	0	0	0	MYCBP	0	0
Myl3	Myl3	myosin, light polypeptide 3	0	0	1	0	0	0	0	0	0	0	0	0	0	0	0	MYL3	0	0
Myo16	Myo16	myosin XVI	0	1	0	0	0	0	0	0	0	0	0	0	0	0	0	MYO16	0	0
Myot	Myot	myotilin	0	1	0	0	0	0	0	0	0	0	0	0	0	0	0	MYOT	0	0
Myt1	Myt1	myelin transcription factor 1	0	1	0	0	0	0	0	0	0	0	0	0	0	0	0	MYT1	0	0
Nat14	Nat14	N-acetyltransferase 14	0	0	1	0	0	0	0	0	0	0	0	0	0	0	0	NAT14	0	0
Nbas	Nbas	neuroblastoma amplified sequence	0	0	1	0	0	0	0	0	0	0	0	0	0	0	0	NBAS	0	0
Nceh1	Nceh1	neutral cholesterol ester hydrolase 1	0	0	1	0	0	0	0	0	0	0	0	0	0	0	0	NCEH1	0	0
Necab1	Necab1	N-terminal EF-hand calcium binding protein 1	0	0	1	0	0	0	0	0	0	0	0	0	0	0	0	NECAB1	0	0
Nefm	Nefm	neurofilament, medium polypeptide	0	1	0	0	0	0	0	0	0	0	0	0	0	0	0	NEFM	0	0
Nek11	Nek11	NIMA (never in mitosis gene a)-related expressed kinase 11	0	1	0	0	0	0	0	0	0	0	0	0	0	0	0	NEK11	0	0
Nek5	Nek5	NIMA (never in mitosis gene a)-related expressed kinase 5	0	0	1	0	0	0	0	0	0	0	0	0	0	0	0	NEK5	0	0
Neurl1a	Neurl1a	neuralized E3 ubiquitin protein ligase 1A	0	1	0	0	0	0	0	0	0	0	0	0	0	0	0	NEURL1	0	0
Nfkbib	Nfkbib	nuclear factor of kappa light polypeptide gene enhancer in B cells inhibitor, beta	0	0	1	0	0	0	0	0	0	0	0	0	0	0	0	NFKBIB	0	0
Nhlh1	Nhlh1	nescient helix loop helix 1	0	1	0	0	0	0	0	0	0	0	0	0	0	0	0	NHLH1	0	0
Nipal3	Nipal3	NIPA-like domain containing 3	0	0	1	0	0	0	0	0	0	0	0	0	0	0	0	NIPAL3	0	0
Nkx3–1	Nkx3-1	NK3 homeobox 1	0	0	0	0	1	0	0	0	0	0	0	0	0	0	0	NKX3-1	0	0
Nme7	Nme7	NME/NM23 family member 7	0	0	1	0	0	0	0	0	0	0	0	0	0	0	0	NME7	0	0
Nmnat3	Nmnat3	nicotinamide nucleotide adenylyltransferase 3	0	0	1	0	0	0	0	0	0	0	0	0	0	0	0	NMNAT3	0	0
Nod2	Nod2	nucleotide-binding oligomerization domain containing 2	0	1	0	0	0	0	0	0	0	0	0	0	0	0	0	NOD2	0	0
Nos1ap	Nos1ap	nitric oxide synthase 1 (neuronal) adaptor protein	0	0	1	0	0	0	0	0	0	0	0	0	0	0	0	NOS1AP	0	0
Nphp4	Nphp4	nephronophthisis 4 (juvenile) homolog (human)	0	0	1	0	0	0	0	0	0	0	0	0	0	0	0	NPHP4	0	0
Nppa	Nppa	natriuretic peptide type A	0	0	1	0	0	0	0	0	0	0	0	0	0	0	0	NPPA	0	0
Nrip3	Nrip3	nuclear receptor interacting protein 3	0	1	0	0	0	0	0	0	0	0	0	0	0	0	0	NRIP3	0	0
Nrsn1	Nrsn1	neurensin 1	0	1	0	0	0	0	0	0	0	0	0	0	0	0	0	NRSN1	0	0
Nrxn3	Nrxn3	neurexin III	0	1	0	0	0	0	0	0	0	0	0	0	0	0	0	NRXN3	0	0
Nupl2	Nupl2	nucleoporin like 2	0	1	0	0	0	0	0	0	0	0	0	0	0	0	0	NUPL2	0	0
Nxf3	Nxf3	nuclear RNA export factor 3	0	0	0	0	1	0	0	0	0	0	0	0	0	0	0	NXF3	0	0
Ormdl3	Ormdl3	ORM1-like 3 (S. cerevisiae)	0	0	1	0	0	0	0	0	0	0	0	0	0	0	0	ORMDL3	0	0
Osbpl3	Osbpl3	oxysterol binding protein-like 3	0	0	1	0	0	0	0	0	0	0	0	0	0	0	0	OSBPL3	0	0
Otud3	Otud3	OTU domain containing 3	0	1	0	0	0	0	0	0	0	0	0	0	0	0	0	OTUD3	0	0
Pacrg	Pacrg	PARK2 co-regulated	0	1	0	0	0	0	0	0	0	0	0	0	0	0	0	PACRG	0	0
Padi2	Padi2	peptidyl arginine deiminase, type II	0	0	1	0	0	0	0	0	0	0	0	0	0	0	0	PADI2	0	0
Parp1	Parp1	poly (ADP-ribose) polymerase family, member 1	0	0	0	1	0	0	0	0	0	0	0	0	0	0	0	PARP1	0	0
Parp6	Parp6	poly (ADP-ribose) polymerase family, member 6	0	1	0	0	0	0	0	0	0	0	0	0	0	0	0	PARP6	0	0
Pcdha2	Pcdha2	protocadherin alpha 2	0	1	0	0	0	0	0	0	0	0	0	0	0	0	0	PCDHA2	0	0
Pcsk1	Pcsk1	proprotein convertase subtilisin/kexin type 1	0	0	1	0	0	0	0	0	0	0	0	0	0	0	0	PCSK1	0	0
Pcsk9	Pcsk9	proprotein convertase subtilisin/kexin type 9	0	0	1	0	0	0	0	0	0	0	0	0	0	0	0	PCSK9	0	0
Pcyt1b	Pcyt1b	phosphate cytidylyltransferase 1, choline, beta isoform	0	1	0	0	0	0	0	0	0	0	0	0	0	0	0	PCYT1B	0	0
Perp	Perp	PERP, TP53 apoptosis effector	0	0	0	0	1	0	0	0	0	0	0	0	0	0	0	PERP	0	0
Pftk2	Cdk15	cyclin-dependent kinase 15	0	0	0	1	0	0	0	0	0	0	0	0	0	0	0	CDK15	0	0
Phtf2	Phtf2	putative homeodomain transcription factor 2	0	1	0	0	0	0	0	0	0	0	0	0	0	0	0	PHTF2	0	0
Pih1d2	Pih1d2	PIH1 domain containing 2	0	1	0	0	0	0	0	0	0	0	0	0	0	0	0	PIH1D2	0	0
Pip4k2a	Pip4k2a	phosphatidylinositol-5-phosphate 4-kinase, type II, alpha	0	0	1	0	0	0	0	0	0	0	0	0	0	0	0	PIP4K2A	0	0
Pitpna	Pitpna	phosphatidylinositol transfer protein, alpha	0	1	0	0	0	0	0	0	0	0	0	0	0	0	0	PITPNA	0	0
Pkhd1l1	Pkhd1l1	polycystic kidney and hepatic disease 1-like 1	0	0	0	1	0	0	0	0	0	0	0	0	0	0	0	PKHD1L1	0	0
Pkig	Pkig	protein kinase inhibitor, gamma	0	0	1	0	0	0	0	0	0	0	0	0	0	0	0	PKIG	0	0
Pkp2	Pkp2	plakophilin 2	0	1	0	0	0	0	0	0	0	0	0	0	0	0	0	PKP2	0	0
Plac1l	Oosp2	oocyte secreted protein 2	0	0	0	0	1	0	0	0	0	0	0	0	0	0	0	OOSP2	0	0
Plch2	Plch2	phospholipase C, eta 2	0	1	0	0	0	0	0	0	0	0	0	0	0	0	0	PLCH2	0	0
Plcxd2	Plcxd2	phosphatidylinositol-specific phospholipase C, X domain containing 2	0	0	0	0	1	0	0	0	0	0	0	0	0	0	0	PLCXD2	0	0
Plekhf2	Plekhf2	pleckstrin homology domain containing, family F (with FYVE domain) member 2	0	0	1	0	0	0	0	0	0	0	0	0	0	0	0	PLEKHF2	0	0
Popdc3	Popdc3	popeye domain containing 3	0	0	0	0	1	0	0	0	0	0	0	0	0	0	0	POPDC3	0	0
Ppp1r14d	Ppp1r14d	protein phosphatase 1, regulatory (inhibitor) subunit 14D	0	0	1	0	0	0	0	0	0	0	0	0	0	0	0	PPP1R14D	0	0
Ppp1r3d	Ppp1r3d	protein phosphatase 1, regulatory subunit 3D	0	1	0	0	0	0	0	0	0	0	0	0	0	0	0	PPP1R3D	0	0
Ppp1r3f	Ppp1r3f	protein phosphatase 1, regulatory (inhibitor) subunit 3F	0	1	0	0	0	0	0	0	0	0	0	0	0	0	0	PPP1R3F	0	0
Prkcz	Prkcz	protein kinase C, zeta	0	1	0	0	0	0	0	0	0	0	0	0	0	0	0	PRKCZ	0	0
Prph2	Prph2	peripherin 2	0	1	0	0	0	0	0	0	0	0	0	0	0	0	0	PRPH2	0	0
Prrt3	Prrt3	proline-rich transmembrane protein 3	0	0	1	0	0	0	0	0	0	0	0	0	0	0	0	PRRT3	0	0
Ptchd3	Ptchd3	patched domain containing 3	0	0	0	0	1	0	0	0	0	0	0	0	0	0	0	PTCHD3	0	0
Ptpla	Hacd1	3-hydroxyacyl-CoA dehydratase 1	0	0	1	0	0	0	0	0	0	0	0	0	0	0	0	HACD1	0	0
Ptplad1	Hacd3	3-hydroxyacyl-CoA dehydratase 3	0	0	1	0	0	0	0	0	0	0	0	0	0	0	0	HACD3	0	0
Ptpn22	Ptpn22	protein tyrosine phosphatase, non-receptor type 22 (lymphoid)	0	0	0	0	1	0	0	0	0	0	0	0	0	0	0	PTPN22	0	0
Ptprn2	Ptprn2	protein tyrosine phosphatase, receptor type, N polypeptide 2	0	1	0	0	0	0	0	0	0	0	0	0	0	0	0	PTPRN2	0	0
Pvalba	Pvalb	parvalbumin	0	1	0	0	0	0	0	0	0	0	0	0	0	0	0	PVALB	0	0
Pvrl1	Nectin1	nectin cell adhesion molecule 1	0	1	0	0	0	0	0	0	0	0	0	0	0	0	0	NECTIN1	0	0
R3hdml	R3hdml	R3H domain containing-like	0	1	0	0	0	0	0	0	0	0	0	0	0	0	0	R3HDML	0	0
Rab11fip1	Rab11fip1	RAB11 family interacting protein 1 (class I)	0	1	0	0	0	0	0	0	0	0	0	0	0	0	0	RAB11FIP1	0	0
Rab15	Rab15	RAB15, member RAS oncogene family	0	1	0	0	0	0	0	0	0	0	0	0	0	0	0	RAB15	0	0
Rab25	Rab25	RAB25, member RAS oncogene family	0	0	1	0	0	0	0	0	0	0	0	0	0	0	0	RAB25	0	0
Rab36	Rab36	RAB36, member RAS oncogene family	0	1	0	0	0	0	0	0	0	0	0	0	0	0	0	RAB36	0	0
Rab3c	Rab3c	RAB3C, member RAS oncogene family	0	0	0	0	1	0	0	0	0	0	0	0	0	0	0	RAB3C	0	0
Rabl2a	Rabl2	RAB, member RAS oncogene family-like 2	0	1	0	0	0	0	0	0	0	0	0	0	0	0	0	RABL2A	0	0
Rabl5	Ift22	intraflagellar transport 22	0	0	1	0	0	0	0	0	0	0	0	0	0	0	0	IFT22	0	0
Rasd2	Rasd2	RASD family, member 2	0	1	0	0	0	0	0	0	0	0	0	0	0	0	0	RASD2	0	0
Rassf10	Rassf10	Ras association (RalGDS/AF-6) domain family (N-terminal) member 10	0	1	0	0	0	0	0	0	0	0	0	0	0	0	0	RASSF10	0	0
Rassf4	Rassf4	Ras association (RalGDS/AF-6) domain family member 4	0	0	0	1	0	0	0	0	0	0	0	0	0	0	0	RASSF4	0	0
Raver2	Raver2	ribonucleoprotein, PTB-binding 2	0	1	0	0	0	0	0	0	0	0	0	0	0	0	0	RAVER2	0	0
Relt	Relt	RELT tumor necrosis factor receptor	0	0	1	0	0	0	0	0	0	0	0	0	0	0	0	RELT	0	0
Rem1	Rem1	rad and gem related GTP binding protein 1	0	1	0	0	0	0	0	0	0	0	0	0	0	0	0	REM1	0	0
Rem2	Rem2	rad and gem related GTP binding protein 2	0	0	1	0	0	0	0	0	0	0	0	0	0	0	0	REM2	0	0
Rffl	Rffl	ring finger and FYVE like domain containing protein	0	1	0	0	0	0	0	0	0	0	0	0	0	0	0	RFFL	0	0
Rgs11	Rgs11	regulator of G-protein signaling 11	0	1	0	0	0	0	0	0	0	0	0	0	0	0	0	RGS11	0	0
Rhpn1	Rhpn1	rhophilin, Rho GTPase binding protein 1	0	0	1	0	0	0	0	0	0	0	0	0	0	0	0	RHPN1	0	0
Ribc2	Ribc2	RIB43A domain with coiled-coils 2	0	1	0	0	0	0	0	0	0	0	0	0	0	0	0	RIBC2	0	0
Rimbp2	Rimbp2	RIMS binding protein 2	0	0	0	1	0	0	0	0	0	0	0	0	0	0	0	RIMBP2	0	0
Rimklb	Rimklb	ribosomal modification protein rimK-like family member B	0	1	0	0	0	0	0	0	0	0	0	0	0	0	0	RIMKLB	0	0
Rnf128	Rnf128	ring finger protein 128	0	0	1	0	0	0	0	0	0	0	0	0	0	0	0	RNF128	0	0
Rnf157	Rnf157	ring finger protein 157	0	1	0	0	0	0	0	0	0	0	0	0	0	0	0	RNF157	0	0
Rnf182	Rnf182	ring finger protein 182	0	1	0	0	0	0	0	0	0	0	0	0	0	0	0	RNF182	0	0
Rph3a	Rph3a	rabphilin 3A	0	0	1	0	0	0	0	0	0	0	0	0	0	0	0	RPH3A	0	0
Rrp12	Rrp12	ribosomal RNA processing 12 homolog (S. cerevisiae)	0	0	1	0	0	0	0	0	0	0	0	0	0	0	0	RRP12	0	0
Rsph1	Rsph1	radial spoke head 1 homolog (Chlamydomonas)	0	0	1	0	0	0	0	0	0	0	0	0	0	0	0	RSPH1	0	0
Rsph4a	Rsph4a	radial spoke head 4 homolog A (Chlamydomonas)	0	0	1	0	0	0	0	0	0	0	0	0	0	0	0	RSPH4A	0	0
Rtdr1	Ryr2	ryanodine receptor 2, cardiac	0	0	1	0	0	0	0	0	0	0	0	0	0	0	0	RYR2	0	0
Rxfp2	Rxfp2	relaxin/insulin-like family peptide receptor 2	0	0	0	0	1	0	0	0	0	0	0	0	0	0	0	RXFP2	0	0
S100g	S100g	S100 calcium binding protein G	0	0	0	1	0	0	0	0	0	0	0	0	0	0	0	S100G	0	0
Sall3	Sall3	spalt like transcription factor 3	0	1	0	0	0	0	0	0	0	0	0	0	0	0	0	SALL3	0	0
Scg3	Scg3	secretogranin III	0	1	0	0	0	0	0	0	0	0	0	0	0	0	0	SCG3	0	0
Scg5	Scg5	secretogranin V	0	1	0	0	0	0	0	0	0	0	0	0	0	0	0	SCG5	0	0
Scn11a	Scn11a	sodium channel, voltage-gated, type XI, alpha	0	0	1	0	0	0	0	0	0	0	0	0	0	0	0	SCN11A	0	0
Selm	Selenom	selenoprotein M	0	0	1	0	0	0	0	0	0	0	0	0	0	0	0	SELENOM	0	0
Sema5b	Sema5b	sema domain, seven thrombospondin repeats (type 1 and type 1-like), transmembrane domain (TM) and short cytoplasmic domain, (semaphorin) 5B	0	0	0	1	0	0	0	0	0	0	0	0	0	0	0	SEMA5B	0	0
Sema6b	Sema6b	sema domain, transmembrane domain (TM), and cytoplasmic domain, (semaphorin) 6B	0	0	1	0	0	0	0	0	0	0	0	0	0	0	0	SEMA6B	0	0
Serf1	Serf1	small EDRK-rich factor 1	0	1	0	0	0	0	0	0	0	0	0	0	0	0	0	SERF1A	0	0
Serpina3g	Serpina3g	serine (or cysteine) peptidase inhibitor, clade A, member 3G	0	0	1	0	0	0	0	0	0	0	0	0	0	0	0	No homology	0	0
Sgip1	Sgip1	SH3-domain GRB2-like (endophilin) interacting protein 1	0	0	0	1	0	0	0	0	0	0	0	0	0	0	0	SGIP1	0	0
Sgpp2	Sgpp2	sphingosine-1-phosphate phosphotase 2	0	1	0	0	0	0	0	0	0	0	0	0	0	0	0	SGPP2	0	0
Sgsm1	Sgsm1	small G protein signaling modulator 1	0	0	1	0	0	0	0	0	0	0	0	0	0	0	0	SGSM1	0	0
Sh2d7	Sh2d7	SH2 domain containing 7	0	0	1	0	0	0	0	0	0	0	0	0	0	0	0	SH2D7	0	0
Slc15a5	Slc15a5	solute carrier family 15, member 5	0	0	0	0	1	0	0	0	0	0	0	0	0	0	0	SLC15A5	0	0
Slc16a5	Slc16a5	solute carrier family 16 (monocarboxylic acid transporters), member 5	0	0	1	0	0	0	0	0	0	0	0	0	0	0	0	SLC16A5	0	0
Slc17a2	Slc17a2	solute carrier family 17 (sodium phosphate), member 2	0	0	0	0	1	0	0	0	0	0	0	0	0	0	0	SLC17A2	0	0
Slc18a1	Slc18a1	solute carrier family 18 (vesicular monoamine), member 1	0	1	0	0	0	0	0	0	0	0	0	0	0	0	0	SLC18A1	0	0
Slc24a3	Slc24a3	solute carrier family 24 (sodium/potassium/calcium exchanger), member 3	0	0	1	0	0	0	0	0	0	0	0	0	0	0	0	SLC24A3	0	0
Slc25a33	Slc25a33	solute carrier family 25, member 33	0	0	1	0	0	0	0	0	0	0	0	0	0	0	0	SLC25A33	0	0
Slc34a3	Slc34a3	solute carrier family 34 (sodium phosphate), member 3	0	0	0	1	0	0	0	0	0	0	0	0	0	0	0	SLC34A3	0	0
Slc39a12	Slc39a12	solute carrier family 39 (zinc transporter), member 12	0	0	0	1	0	0	0	0	0	0	0	0	0	0	0	SLC39A12	0	0
Slc39a2	Slc39a2	solute carrier family 39 (zinc transporter), member 2	0	0	0	1	0	0	0	0	0	0	0	0	0	0	0	SLC39A2	0	0
Slc4a8	Slc4a8	solute carrier family 4 (anion exchanger), member 8	0	1	0	0	0	0	0	0	0	0	0	0	0	0	0	SLC4A8	0	0
Slc5a12	Slc5a12	solute carrier family 5 (sodium/glucose cotransporter), member 12	0	0	1	0	0	0	0	0	0	0	0	0	0	0	0	SLC5A12	0	0
Slc6a17	Slc6a17	solute carrier family 6 (neurotransmitter transporter), member 17	0	1	0	0	0	0	0	0	0	0	0	0	0	0	0	SLC6A17	0	0
Slc7a4	Slc7a4	solute carrier family 7 (cationic amino acid transporter, y+ system), member 4	0	0	1	0	0	0	0	0	0	0	0	0	0	0	0	SLC7A4	0	0
Slc8a1	Slc8a1	solute carrier family 8 (sodium/calcium exchanger), member 1	0	1	0	0	0	0	0	0	0	0	0	0	0	0	0	SLC8A1	0	0
Slc9a2	Slc9a2	solute carrier family 9 (sodium/hydrogen exchanger), member 2	0	0	0	1	0	0	0	0	0	0	0	0	0	0	0	SLC9A2	0	0
Slc9a9	Slc9a9	solute carrier family 9 (sodium/hydrogen exchanger), member 9	0	0	1	0	0	0	0	0	0	0	0	0	0	0	0	SLC9A9	0	0
Snap91	Snap91	synaptosomal-associated protein 91	0	1	0	0	0	0	0	0	0	0	0	0	0	0	0	SNAP91	0	0
Sncg	Sncg	synuclein, gamma	0	1	0	0	0	0	0	0	0	0	0	0	0	0	0	SNCG	0	0
Snph	Snph	syntaphilin	0	0	0	1	0	0	0	0	0	0	0	0	0	0	0	SNPH	0	0
Sp110	Sp110	Sp110 nuclear body protein	0	1	0	0	0	0	0	0	0	0	0	0	0	0	0	SP110	0	0
Spag16	Spag16	sperm associated antigen 16	0	0	0	0	1	0	0	0	0	0	0	0	0	0	0	SPAG16	0	0
Spag6	Spag6	sperm associated antigen 6	0	1	0	0	0	0	0	0	0	0	0	0	0	0	0	SPAG6	0	0
Spef2	Spef2	sperm flagellar 2	0	0	1	0	0	0	0	0	0	0	0	0	0	0	0	SPEF2	0	0
Spint1	Spint1	serine protease inhibitor, Kunitz type 1	0	1	0	0	0	0	0	0	0	0	0	0	0	0	0	SPINT1	0	0
Srd5a1	Srd5a1	steroid 5 alpha-reductase 1	0	0	1	0	0	0	0	0	0	0	0	0	0	0	0	SRD5A1	0	0
Ssx2ip	Ssx2ip	synovial sarcoma, X 2 interacting protein	0	1	0	0	0	0	0	0	0	0	0	0	0	0	0	SSX2IP	0	0
St3gal5	St3gal5	ST3 beta-galactoside alpha-2,3-sialyltransferase 5	0	0	1	0	0	0	0	0	0	0	0	0	0	0	0	ST3GAL5	0	0
Stac	Stac	src homology three (SH3) and cysteine rich domain	0	1	0	0	0	0	0	0	0	0	0	0	0	0	0	STAC	0	0
Stmn3	Stmn3	stathmin-like 3	0	1	0	0	0	0	0	0	0	0	0	0	0	0	0	STMN3	0	0
Stxbp1	Stxbp1	syntaxin binding protein 1	0	0	1	0	0	0	0	0	0	0	0	0	0	0	0	STXBP1	0	0
Styxl1	Styxl1	serine/threonine/tyrosine interacting-like 1	0	0	0	0	1	0	0	0	0	0	0	0	0	0	0	STYXL1	0	0
Sult4a1	Sult4a1	sulfotransferase family 4A, member 1	0	1	0	0	0	0	0	0	0	0	0	0	0	0	0	SULT4A1	0	0
Sycp2	Sycp2	synaptonemal complex protein 2	0	0	0	1	0	0	0	0	0	0	0	0	0	0	0	SYCP2	0	0
Synj2	Synj2	synaptojanin 2	0	1	0	0	0	0	0	0	0	0	0	0	0	0	0	SYNJ2	0	0
Syp	Syp	synaptophysin	0	1	0	0	0	0	0	0	0	0	0	0	0	0	0	SYP	0	0
Syt6	Syt6	synaptotagmin VI	0	0	0	1	0	0	0	0	0	0	0	0	0	0	0	SYT6	0	0
Tas1r1	Tas1r1	taste receptor, type 1, member 1	0	0	1	0	0	0	0	0	0	0	0	0	0	0	0	TAS1R1	0	0
Tbc1d7	Tbc1d7	TBC1 domain family, member 7	0	0	1	0	0	0	0	0	0	0	0	0	0	0	0	TBC1D7	0	0
Tceal5	Tceal5	transcription elongation factor A (SII)-like 5	0	0	1	0	0	0	0	0	0	0	0	0	0	0	0	TCEAL5	0	0
Tcerg1l	Tcerg1l	transcription elongation regulator 1-like	0	1	0	0	0	0	0	0	0	0	0	0	0	0	0	TCERG1L	0	0
Tcte2	Tcte2	t-complex-associated testis expressed 2	0	1	0	0	0	0	0	0	0	0	0	0	0	0	0	No homology	0	0
Tctn2	Tctn2	tectonic family member 2	0	1	0	0	0	0	0	0	0	0	0	0	0	0	0	TCTN2	0	0
Tekt1	Tekt1	tektin 1	0	0	1	0	0	0	0	0	0	0	0	0	0	0	0	TEKT1	0	0
Tekt2	Tekt2	tektin 2	0	0	0	0	1	0	0	0	0	0	0	0	0	0	0	TEKT2	0	0
Tekt3	Tekt3	tektin 3	0	0	1	0	0	0	0	0	0	0	0	0	0	0	0	TEKT3	0	0
Tekt4	Tekt4	tektin 4	0	0	0	0	1	0	0	0	0	0	0	0	0	0	0	TEKT4	0	0
Tesc	Tesc	tescalcin	0	0	0	1	0	0	0	0	0	0	0	0	0	0	0	TESC	0	0
Thnsl1	Thnsl1	threonine synthase-like 1 (bacterial)	0	1	0	0	0	0	0	0	0	0	0	0	0	0	0	THNSL1	0	0
Thsd7b	Thsd7b	thrombospondin, type I, domain containing 7B	0	1	0	0	0	0	0	0	0	0	0	0	0	0	0	THSD7B	0	0
Tmem107	Tmem107	transmembrane protein 107	0	0	1	0	0	0	0	0	0	0	0	0	0	0	0	TMEM107	0	0
Tmem130	Tmem130	transmembrane protein 130	0	0	0	0	1	0	0	0	0	0	0	0	0	0	0	TMEM130	0	0
Tmem179	Tmem179	transmembrane protein 179	0	0	1	0	0	0	0	0	0	0	0	0	0	0	0	TMEM179	0	0
Tmem183a	Tmem183a	transmembrane protein 183A	0	1	0	0	0	0	0	0	0	0	0	0	0	0	0	TMEM183A	0	0
Tmem184a	Tmem184a	transmembrane protein 184a	0	1	0	0	0	0	0	0	0	0	0	0	0	0	0	TMEM184A	0	0
Tmem213	Tmem213	transmembrane protein 213	0	0	1	0	0	0	0	0	0	0	0	0	0	0	0	TMEM213	0	0
Tmem216	Tmem216	transmembrane protein 216	0	0	1	0	0	0	0	0	0	0	0	0	0	0	0	TMEM216	0	0
Tmem30b	Tmem30b	transmembrane protein 30B	0	1	0	0	0	0	0	0	0	0	0	0	0	0	0	TMEM30B	0	0
Tmem41a	Tmem41a	transmembrane protein 41a	0	1	0	0	0	0	0	0	0	0	0	0	0	0	0	TMEM41A	0	0
Tmem8	Tmem8	transmembrane protein 8 (five membrane-spanning domains)	0	0	1	0	0	0	0	0	0	0	0	0	0	0	0	TMEM8A	0	0
Tmhsa	NA	NA	0	1	0	0	0	0	0	0	0	0	0	0	0	0	0	NA	0	0
Tmprss6	Tmprss6	transmembrane serine protease 6	0	0	1	0	0	0	0	0	0	0	0	0	0	0	0	TMPRSS6	0	0
Tmprss7	Tmprss7	transmembrane serine protease 7	0	0	1	0	0	0	0	0	0	0	0	0	0	0	0	TMPRSS7	0	0
Tnfaip8l1	Tnfaip8l1	tumor necrosis factor, alpha-induced protein 8-like 1	0	0	1	0	0	0	0	0	0	0	0	0	0	0	0	TNFAIP8L1	0	0
Tnr	Tnr	tenascin R	0	0	0	0	1	0	0	0	0	0	0	0	0	0	0	TNR	0	0
Tom1l2	Tom1l2	target of myb1-like 2 (chicken)	0	0	1	0	0	0	0	0	0	0	0	0	0	0	0	TOM1L2	0	0
Tpbpb	Tpbpb	trophoblast specific protein beta	0	1	0	0	0	0	0	0	0	0	0	0	0	0	0	No homology	0	0
Tpo	Tpo	thyroid peroxidase	0	0	0	0	1	0	0	0	0	0	0	0	0	0	0	TPO	0	0
Trappc2	Trappc2	trafficking protein particle complex 2	0	1	0	0	0	0	0	0	0	0	0	0	0	0	0	TRAPPC2	0	0
Trdn	Trdn	triadin	0	0	0	0	1	0	0	0	0	0	0	0	0	0	0	TRDN	0	0
Trim71	Trim71	tripartite motif-containing 71	0	1	0	0	0	0	0	0	0	0	0	0	0	0	0	TRIM71	0	0
Trim9	Trim9	tripartite motif-containing 9	0	0	0	0	1	0	0	0	0	0	0	0	0	0	0	TRIM9	0	0
Trit1	Trit1	tRNA isopentenyltransferase 1	0	1	0	0	0	0	0	0	0	0	0	0	0	0	0	TRIT1	0	0
Trnp1	Trnp1	TMF1-regulated nuclear protein 1	0	0	1	0	0	0	0	0	0	0	0	0	0	0	0	TRNP1	0	0
Trpm2	Trpm2	transient receptor potential cation channel, subfamily M, member 2	0	0	1	0	0	0	0	0	0	0	0	0	0	0	0	TRPM2	0	0
Tspan13	Tspan13	tetraspanin 13	0	1	0	0	0	0	0	0	0	0	0	0	0	0	0	TSPAN13	0	0
Tspan2	Tspan2	tetraspanin 2	0	0	1	0	0	0	0	0	0	0	0	0	0	0	0	TSPAN2	0	0
Tspyl4	Tspyl4	TSPY-like 4	0	1	0	0	0	0	0	0	0	0	0	0	0	0	0	TSPYL4	0	0
Tspyl5	Tspyl5	testis-specific protein, Y-encoded-like 5	0	0	1	0	0	0	0	0	0	0	0	0	0	0	0	TSPYL5	0	0
Ttc21a	Ttc21a	tetratricopeptide repeat domain 21A	0	1	0	0	0	0	0	0	0	0	0	0	0	0	0	TTC21A	0	0
Ttc29	Ttc29	tetratricopeptide repeat domain 29	0	1	0	0	0	0	0	0	0	0	0	0	0	0	0	TTC29	0	0
Ttc30b	Ttc30b	tetratricopeptide repeat domain 30B	0	0	1	0	0	0	0	0	0	0	0	0	0	0	0	TTC30B	0	0
Ttc39b	Ttc39b	tetratricopeptide repeat domain 39B	0	0	1	0	0	0	0	0	0	0	0	0	0	0	0	TTC39B	0	0
Ttll3	Ttll3	tubulin tyrosine ligase-like family, member 3	0	0	1	0	0	0	0	0	0	0	0	0	0	0	0	TTLL3	0	0
Ttll7	Ttll7	tubulin tyrosine ligase-like family, member 7	0	1	0	0	0	0	0	0	0	0	0	0	0	0	0	TTLL7	0	0
Tuba4a	Tuba4a	tubulin, alpha 4A	0	0	1	0	0	0	0	0	0	0	0	0	0	0	0	TUBA4A	0	0
Txndc6	Nme9	NME/NM23 family member 9	0	0	1	0	0	0	0	0	0	0	0	0	0	0	0	NME9	0	0
Ubash3b	Ubash3b	ubiquitin associated and SH3 domain containing, B	0	1	0	0	0	0	0	0	0	0	0	0	0	0	0	UBASH3B	0	0
Ube2u	Ube2u	ubiquitin-conjugating enzyme E2U (putative)	0	1	0	0	0	0	0	0	0	0	0	0	0	0	0	UBE2U	0	0
Ubxn10	Ubxn10	UBX domain protein 10	0	1	0	0	0	0	0	0	0	0	0	0	0	0	0	UBXN10	0	0
Ubxn11	Ubxn11	UBX domain protein 11	0	0	1	0	0	0	0	0	0	0	0	0	0	0	0	UBXN11	0	0
Ucp3	Ucp3	uncoupling protein 3 (mitochondrial, proton carrier)	0	0	0	1	0	0	0	0	0	0	0	0	0	0	0	UCP3	0	0
Ugp2	Ugp2	UDP-glucose pyrophosphorylase 2	0	0	1	0	0	0	0	0	0	0	0	0	0	0	0	UGP2	0	0
Uhmk1	Uhmk1	U2AF homology motif (UHM) kinase 1	0	0	1	0	0	0	0	0	0	0	0	0	0	0	0	UHMK1	0	0
Ulk4	Ulk4	unc-51-like kinase 4	0	0	0	0	1	0	0	0	0	0	0	0	0	0	0	ULK4	0	0
Umodl1	Umodl1	uromodulin-like 1	0	0	0	1	0	0	0	0	0	0	0	0	0	0	0	UMODL1	0	0
Unc79	Unc79	unc-79 homolog (C. elegans)	0	1	0	0	0	0	0	0	0	0	0	0	0	0	0	UNC79	0	0
Unc80	Unc80	unc-80, NALCN activator	0	0	1	0	0	0	0	0	0	0	0	0	0	0	0	UNC80	0	0
Usp20	Usp20	ubiquitin specific peptidase 20	0	0	1	0	0	0	0	0	0	0	0	0	0	0	0	USP20	0	0
Veph1	Veph1	ventricular zone expressed PH domain-containing 1	0	0	1	0	0	0	0	0	0	0	0	0	0	0	0	VEPH1	0	0
Vwa3a	Vwa3a	von Willebrand factor A domain containing 3A	0	0	1	0	0	0	0	0	0	0	0	0	0	0	0	VWA3A	0	0
Vwa5b2	Vwa5b2	von Willebrand factor A domain containing 5B2	0	1	0	0	0	0	0	0	0	0	0	0	0	0	0	VWA5B2	0	0
Wbp1	Wbp1	WW domain binding protein 1	0	0	1	0	0	0	0	0	0	0	0	0	0	0	0	WBP1	0	0
Wdr16	Cfap52	cilia and flagella associated protein 52	0	0	1	0	0	0	0	0	0	0	0	0	0	0	0	CFAP52	0	0
Wdr31	Wdr31	WD repeat domain 31	0	1	0	0	0	0	0	0	0	0	0	0	0	0	0	WDR31	0	0
Wdr63	Wdr63	WD repeat domain 63	0	1	0	0	0	0	0	0	0	0	0	0	0	0	0	WDR63	0	0
Wdr7	Wdr7	WD repeat domain 7	0	0	1	0	0	0	0	0	0	0	0	0	0	0	0	WDR7	0	0
Wdr78	Wdr78	WD repeat domain 78	0	1	0	0	0	0	0	0	0	0	0	0	0	0	0	WDR78	0	0
Wee2	Wee2	WEE1 homolog 2 (S. pombe)	0	0	1	0	0	0	0	0	0	0	0	0	0	0	0	WEE2	0	0
Wt1	Wt1	Wilms tumor 1 homolog	0	0	0	0	1	0	0	0	0	0	0	0	0	0	0	WT1	0	0
Xkr9	Xkr9	X-linked Kx blood group related 9	0	0	0	1	0	0	0	0	0	0	0	0	0	0	0	XKR9	0	0
Zbbx	Zbbx	zinc finger, B-box domain containing	0	0	0	0	1	0	0	0	0	0	0	0	0	0	0	ZBBX	0	0
Zcchc12	Zcchc12	zinc finger, CCHC domain containing 12	0	0	0	0	1	0	0	0	0	0	0	0	0	0	0	ZCCHC12	0	0
Zcchc18	Zcchc18	zinc finger, CCHC domain containing 18	0	0	1	0	0	0	0	0	0	0	0	0	0	0	0	ZCCHC18	0	0
Zdhhc13	Zdhhc13	zinc finger, DHHC domain containing 13	0	1	0	0	0	0	0	0	0	0	0	0	0	0	0	ZDHHC13	0	0
Zfp365	Zfp365	zinc finger protein 365	0	0	1	0	0	0	0	0	0	0	0	0	0	0	0	ZNF365	0	0
Zfp385a	Zfp385a	zinc finger protein 385A	0	0	1	0	0	0	0	0	0	0	0	0	0	0	0	ZNF385A	0	0
Zfp474	Zfp474	zinc finger protein 474	0	1	0	0	0	0	0	0	0	0	0	0	0	0	0	ZNF474	0	0
Zfp697	Zfp697	zinc finger protein 697	0	1	0	0	0	0	0	0	0	0	0	0	0	0	0	ZNF697	0	0
Zfp750	Zfp750	zinc finger protein 750	0	0	0	1	0	0	0	0	0	0	0	0	0	0	0	ZNF750	0	0
Zfr2	Zfr2	zinc finger RNA binding protein 2	0	0	1	0	0	0	0	0	0	0	0	0	0	0	0	ZFR2	0	0
Zmynd12	Zmynd12	zinc finger, MYND domain containing 12	0	0	1	0	0	0	0	0	0	0	0	0	0	0	0	ZMYND12	0	0
Zp3	Zp3	zona pellucida glycoprotein 3	0	0	0	0	1	0	0	0	0	0	0	0	0	0	0	ZP3	0	0
Ptma	Ptma	prothymosin alpha	0	0	0	0	0	1	1	1	0	0	0	0	0	0	0	PTMA	0	0
Ywhaq	Ywhaq	tyrosine 3-monooxygenase/tryptophan 5-monooxygenase activation protein theta	0	0	0	0	0	1	1	0	0	0	0	1	0	0	0	YWHAQ	0	0
16S ribosomal RNA	mt-Rnr2	mitochondrially encoded 16S rRNA	0	0	0	0	0	1	1	0	0	0	0	0	0	0	0	16S rRNA	0	0
1810037I17Rik	1810037I17Rik	RIKEN cDNA 1810037I17 gene	0	0	0	0	0	1	1	0	0	0	0	0	0	0	0	C4orf3	0	0
4921517L17Rik	Cnbd2	cyclic nucleotide binding domain containing 2	0	0	0	0	0	1	1	0	0	0	0	0	0	0	0	CNBD2	0	0
A730098P11Rik	Morf4l1-ps1	mortality factor 4 like 1, pseudogene 1	0	0	0	0	0	1	1	0	0	0	0	0	0	0	0	No homology	0	0
Actg1	Actg1	actin, gamma, cytoplasmic 1	0	0	0	0	0	0	0	0	0	0	0	1	0	0	1	ACTG1	0	0
Actn1	Actn1	actinin, alpha 1	0	0	0	0	0	0	0	0	1	0	0	1	0	0	0	ACTN1	0	0
AF085738	AF085738	Uncharacterized protein Sang	0	0	0	0	0	1	1	0	0	0	0	0	0	0	0	No homology	0	0
AK190557	Eef2	eukaryotic translation elongation factor 2	0	0	0	0	0	1	1	0	0	0	0	0	0	0	0	EEF2	0	0
Amd1	Amd1	S-adenosylmethionine decarboxylase 1	0	0	0	0	0	1	1	0	0	0	0	0	0	0	0	AMD1	0	0
Anapc13	Anapc13	anaphase promoting complex subunit 13	0	0	0	0	0	1	1	0	0	0	0	0	0	0	0	ANAPC13	0	0
Ano4	Ano4	anoctamin 4	0	0	0	0	0	0	0	0	0	0	1	0	1	0	0	ANO4	0	0
Anxa5	Anxa5	annexin A5	0	0	0	0	0	1	0	0	0	0	0	1	0	0	0	ANXA5	0	0
App	App	amyloid beta (A4) precursor protein	0	0	0	0	0	1	1	0	0	0	0	0	0	0	0	APP	0	0
Arf1	Arf1	ADP-ribosylation factor 1	0	0	0	0	0	0	0	1	0	0	0	1	0	0	0	ARF1	0	0
Atp5e	Atp5e	ATP synthase, H+ transporting, mitochondrial F1 complex, epsilon subunit	0	0	0	0	0	1	1	0	0	0	0	0	0	0	0	ATP5F1E	0	0
Atp5k	Atp5k	ATP synthase, H+ transporting, mitochondrial F1F0 complex, subunit E	0	0	0	0	0	1	1	0	0	0	0	0	0	0	0	ATP5ME	0	0
Atp5l	Atp5l	ATP synthase, H+ transporting, mitochondrial F0 complex, subunit G	0	0	0	0	0	1	1	0	0	0	0	0	0	0	0	ATP5MG	0	0
Atp6	mt-Atp6	mitochondrially encoded ATP synthase 6	0	0	0	0	0	1	1	0	0	0	0	0	0	0	0	ATP6	0	0
Atp6v1g1	Atp6v1g1	ATPase, H+ transporting, lysosomal V1 subunit G1	0	0	0	0	0	1	1	0	0	0	0	0	0	0	0	ATP6V1G1	0	0
Bmpr2	Bmpr2	bone morphogenetic protein receptor, type II (serine/threonine kinase)	0	0	0	0	0	1	1	0	0	0	0	0	0	0	0	BMPR2	0	0
C1ql1	C1ql1	complement component 1, q subcomponent-like 1	0	0	0	0	0	0	1	0	1	0	0	0	0	0	0	C1QL1	0	0
Cacng5	Cacng5	calcium channel, voltage-dependent, gamma subunit 5	0	0	0	0	0	0	0	0	1	0	0	0	1	0	0	CACNG5	0	0
Cct6a	Cct6a	chaperonin containing Tcp1, subunit 6a (zeta)	0	0	0	0	0	1	1	0	0	0	0	0	0	0	0	CCT6A	0	0
Cd24a	Cd24a	CD24a antigen	0	0	0	0	0	1	1	0	0	0	0	0	0	0	0	CD24	0	0
Clrn2	Clrn2	clarin 2	0	0	0	0	0	1	0	1	0	0	0	0	0	0	0	CLRN2	0	0
COX1	mt-Co1	mitochondrially encoded cytochrome c oxidase I	0	0	0	0	0	1	1	0	0	0	0	0	0	0	0	COX1	0	0
COX2	mt-Co2	mitochondrially encoded cytochrome c oxidase II	0	0	0	0	0	1	1	0	0	0	0	0	0	0	0	COX2	0	0
COX3	mt-Co3	mitochondrially encoded cytochrome c oxidase III	0	0	0	0	0	1	1	0	0	0	0	0	0	0	0	COX3	0	0
Cox4i1	Cox4i1	cytochrome c oxidase subunit 4I1	0	0	0	0	0	1	1	0	0	0	0	0	0	0	0	COX4I1	0	0
Cox6a1	Cox6a1	cytochrome c oxidase subunit VIa polypeptide 1	0	0	0	0	0	1	1	0	0	0	0	0	0	0	0	COX6A1	0	0
Cox6c	Cox6c	cytochrome c oxidase subunit VIc	0	0	0	0	0	1	1	0	0	0	0	0	0	0	0	COX6C	0	0
Cst3	Cst3	cystatin C	0	0	0	0	0	1	1	0	0	0	0	0	0	0	0	CST3	0	0
CYTB	mt-Cytb	mitochondrially encoded cytochrome b	0	0	0	0	0	1	1	0	0	0	0	0	0	0	0	CYTB	0	0
Deb1	Ss18l2	SS18, nBAF chromatin remodeling complex subunit like 2	0	0	0	0	0	1	1	0	0	0	0	0	0	0	0	SS18L2	0	0
Ednrb	Ednrb	endothelin receptor type B	0	0	0	0	0	0	0	1	0	0	0	0	0	0	1	EDNRB	0	0
Eef1a1	Eef1a1	eukaryotic translation elongation factor 1 alpha 1	0	0	0	0	0	1	1	0	0	0	0	0	0	0	0	EEF1A1	0	0
ENSMUST077628	Gm23388	predicted gene, 23388	0	0	0	0	0	1	1	0	0	0	0	0	0	0	0	NA	0	0
ENSMUST079481	Rpl21-ps10	ribosomal protein L21, pseudogene 10	0	0	0	0	0	1	1	0	0	0	0	0	0	0	0	NA	0	0
ENSMUST102078	Gm25381	predicted gene, 25381	0	0	0	0	0	1	1	0	0	0	0	0	0	0	0	NA	0	0
ENSMUST102274	Gm25594	predicted gene, 25594	0	0	0	0	0	1	1	0	0	0	0	0	0	0	0	NA	0	0
ENSMUST102275	Gm22758	predicted gene, 22758	0	0	0	0	0	1	1	0	0	0	0	0	0	0	0	NA	0	0
ENSMUST102277	Gm22760	predicted gene, 22760	0	0	0	0	0	1	1	0	0	0	0	0	0	0	0	NA	0	0
ENSMUST105222	Gm10327	predicted pseudogene 10327	0	0	0	0	0	1	1	0	0	0	0	0	0	0	0	NA	0	0
ENSMUST157646	Gm24568	predicted gene, 24568	0	0	0	0	0	1	1	0	0	0	0	0	0	0	0	NA	0	0
ENSMUST167120	Gm8129	predicted pseudogene 8129	0	0	0	0	0	1	1	0	0	0	0	0	0	0	0	NA	0	0
ENSMUST175475	Gm25247	predicted gene, 25247	0	0	0	0	0	1	1	0	0	0	0	0	0	0	0	NA	0	0
Epyc	Epyc	epiphycan	0	0	0	0	0	1	1	0	0	0	0	0	0	0	0	EPYC	0	0
Fau	Fau	Finkel-Biskis-Reilly murine sarcoma virus (FBR-MuSV) ubiquitously expressed (fox derived)	0	0	0	0	0	1	1	0	0	0	0	0	0	0	0	FAU	0	0
Fkbp2	Fkbp2	FK506 binding protein 2	0	0	0	0	0	1	1	0	0	0	0	0	0	0	0	FKBP2	0	0
Fth1	Fth1	ferritin heavy polypeptide 1	0	0	0	0	0	1	1	0	0	0	0	0	0	0	0	FTH1	0	0
Ftl1	Ftl1	ferritin light polypeptide 1	0	0	0	0	0	1	1	0	0	0	0	0	0	0	0	FTL	0	0
Gabarap	Gabarap	gamma-aminobutyric acid receptor associated protein	0	0	0	0	0	1	1	0	0	0	0	0	0	0	0	GABARAP	0	0
Galnt1	Galnt1	polypeptide N-acetylgalactosaminyltransferase 1	0	0	0	0	0	1	1	0	0	0	0	0	0	0	0	GALNT1	0	0
Gm10012	Gm10012	predicted pseudogene 10012	0	0	0	0	0	1	1	0	0	0	0	0	0	0	0	No homology	0	0
Gm12191	Gm12191	predicted gene 12191	0	0	0	0	0	1	1	0	0	0	0	0	0	0	0	No homology	0	0
Gm15772	Gm15772	predicted gene 15772	0	0	0	0	0	1	1	0	0	0	0	0	0	0	0	No homology	0	0
Gm5480	Smim22	small integral membrane protein 22	0	0	0	0	0	1	1	0	0	0	0	0	0	0	0	SMIM22	0	0
Gm5614	Gm5614	predicted gene 5614	0	0	0	0	0	1	1	0	0	0	0	0	0	0	0	No homology	0	0
Gm5737	Gm5737	predicted gene 5737	0	0	0	0	0	0	1	0	1	0	0	0	0	0	0	SDR42E2	0	0
Gsn	Gsn	gelsolin	0	0	0	0	0	0	0	1	0	0	0	1	0	0	0	GSN	0	0
H3f3a	H3f3a	H3 histone, family 3A	0	0	0	0	0	1	1	0	0	0	0	0	0	0	0	H3F3A	0	0
H47	Selenos	selenoprotein S	0	0	0	0	0	1	0	1	0	0	0	0	0	0	0	SELENOS	0	0
Hnrnpk	Hnrnpk	heterogeneous nuclear ribonucleoprotein K	0	0	0	0	0	1	1	0	0	0	0	0	0	0	0	HNRNPK	0	0
Hsp90b1	Hsp90b1	heat shock protein 90, beta (Grp94), member 1	0	0	0	0	0	1	1	0	0	0	0	0	0	0	0	HSP90B1	0	0
Hspa8	Hspa8	heat shock protein 8	0	0	0	0	0	1	1	0	0	0	0	0	0	0	0	HSPA8	0	0
Itm2b	Itm2b	integral membrane protein 2B	0	0	0	0	0	1	1	0	0	0	0	0	0	0	0	ITM2B	0	0
Kars	Kars	lysyl-tRNA synthetase	0	0	0	0	0	0	0	0	0	0	0	1	0	0	1	KARS	0	0
Kcnj10	Kcnj10	potassium inwardly-rectifying channel, subfamily J, member 10	0	0	0	0	0	0	0	0	0	0	0	0	1	0	1	KCNJ10	0	0
Kcnn2	Kcnn2	potassium intermediate/small conductance calcium-activated channel, subfamily N, member 2	0	0	0	0	0	0	0	0	1	0	0	0	1	0	0	KCNN2	0	0
Lbh	Lbh	limb-bud and heart	0	0	0	0	0	0	1	0	1	0	0	0	0	0	0	LBH	0	0
LOC100861856	uncharacterized	NA	0	0	0	0	0	1	1	0	0	0	0	0	0	0	0	NA	0	0
LOC100862007	uncharacterized	NA	0	0	0	0	0	1	1	0	0	0	0	0	0	0	0	NA	0	0
LOC100862018	uncharacterized	NA	0	0	0	0	0	1	1	0	0	0	0	0	0	0	0	NA	0	0
LOC100862033	uncharacterized	NA	0	0	0	0	0	1	1	0	0	0	0	0	0	0	0	NA	0	0
LOC100862198	uncharacterized	NA	0	0	0	0	0	1	1	0	0	0	0	0	0	0	0	NA	0	0
LOC100862216	uncharacterized	NA	0	0	0	0	0	1	1	0	0	0	0	0	0	0	0	NA	0	0
LOC100862291	uncharacterized	NA	0	0	0	0	0	1	1	0	0	0	0	0	0	0	0	NA	0	0
LOC100862355	uncharacterized	NA	0	0	0	0	0	1	1	0	0	0	0	0	0	0	0	NA	0	0
LOC100862384	uncharacterized	NA	0	0	0	0	0	1	1	0	0	0	0	0	0	0	0	NA	0	0
LOC100862592	uncharacterized	NA	0	0	0	0	0	1	1	0	0	0	0	0	0	0	0	NA	0	0
Malat1	Malat1	metastasis associated lung adenocarcinoma transcript 1 (non-coding RNA)	0	0	0	0	0	1	1	0	0	0	0	0	0	0	0	MALAT1	0	0
Mir449b	Mir449b	microRNA 449b	0	0	0	0	0	1	1	0	0	0	0	0	0	0	0	NA	0	0
Msi2	Msi2	musashi RNA-binding protein 2	0	0	0	0	0	1	1	0	0	0	0	0	0	0	0	MSI2	0	0
Mxi1	Mxi1	MAX interactor 1, dimerization protein	0	0	0	0	0	1	1	0	0	0	0	0	0	0	0	MXI1	0	0
Myo1h	Myo1h	myosin 1H	0	0	0	0	0	0	0	0	1	0	0	1	0	0	0	MYO1H	0	0
Naca	Naca	nascent polypeptide-associated complex alpha polypeptide	0	0	0	0	0	1	1	0	0	0	0	0	0	0	0	NACA	0	0
ND1	Avpr2	arginine vasopressin receptor 2	0	0	0	0	0	1	1	0	0	0	0	0	0	0	0	ND1	0	0
ND2	mt-Nd2	mitochondrially encoded NADH dehydrogenase 2	0	0	0	0	0	1	1	0	0	0	0	0	0	0	0	ND2	0	0
ND3	mt-Nd3	mitochondrially encoded NADH dehydrogenase 3	0	0	0	0	0	1	1	0	0	0	0	0	0	0	0	ND3	0	0
ND4	mt-Nd4	mitochondrially encoded NADH dehydrogenase 4	0	0	0	0	0	1	1	0	0	0	0	0	0	0	0	ND4	0	0
Nd4l	mt-Nd4l	mitochondrially encoded NADH dehydrogenase 4L	0	0	0	0	0	1	1	0	0	0	0	0	0	0	0	ND4L	0	0
ND5	mt-Nd5	mitochondrially encoded NADH dehydrogenase 5	0	0	0	0	0	1	1	0	0	0	0	0	0	0	0	ND5	0	0
ND6	mt-Nd6	mitochondrially encoded NADH dehydrogenase 6	0	0	0	0	0	1	1	0	0	0	0	0	0	0	0	ND6	0	0
Ndufa1	Ndufa1	NADH dehydrogenase (ubiquinone) 1 alpha subcomplex, 1	0	0	0	0	0	1	1	0	0	0	0	0	0	0	0	NDUFA1	0	0
Ndufa4	Ndufa4	NADH dehydrogenase (ubiquinone) 1 alpha subcomplex, 4	0	0	0	0	0	1	1	0	0	0	0	0	0	0	0	NDUFA4	0	0
Ndufs6	Ndufs6	NADH dehydrogenase (ubiquinone) Fe-S protein 6	0	0	0	0	0	1	1	0	0	0	0	0	0	0	0	NDUFS6	0	0
Ngfrap1	Bex3	brain expressed X-linked 3	0	0	0	0	0	1	1	0	0	0	0	0	0	0	0	BEX3	0	0
Npm1	Npm1	nucleophosmin 1	0	0	0	0	0	1	1	0	0	0	0	0	0	0	0	NPM1	0	0
Odf1	Odf1	outer dense fiber of sperm tails 1	0	0	0	0	0	1	1	0	0	0	0	0	0	0	0	ODF1	0	0
Ost4	Ost4	oligosaccharyltransferase complex subunit 4 (non-catalytic)	0	0	0	0	0	1	1	0	0	0	0	0	0	0	0	OST4	0	0
Parm1	Parm1	prostate androgen-regulated mucin-like protein 1	0	0	0	0	0	0	1	0	1	0	0	0	0	0	0	PARM1	0	0
Pcdhga10	Pcdhga10	protocadherin gamma subfamily A, 10	0	0	0	0	0	1	1	0	0	0	0	0	0	0	0	PCDHGA10	0	0
Pfn2	Pfn2	profilin 2	0	0	0	0	0	0	0	0	0	0	1	1	0	0	0	PFN2	0	0
Plbd1	Plbd1	phospholipase B domain containing 1	0	0	0	0	0	0	1	0	1	0	0	0	0	0	0	PLBD1	0	0
Ppia	Ppia	peptidylprolyl isomerase A	0	0	0	0	0	1	1	0	0	0	0	0	0	0	0	PPIA	0	0
Ppp1cb	Ppp1cb	protein phosphatase 1, catalytic subunit, beta isoform	0	0	0	0	0	1	1	0	0	0	0	0	0	0	0	PPP1CB	0	0
Prdx5	Prdx5	peroxiredoxin 5	0	0	0	0	0	1	1	0	0	0	0	0	0	0	0	PRDX5	0	0
Psenen	Psenen	presenilin enhancer gamma secretase subunit	0	0	0	0	0	1	1	0	0	0	0	0	0	0	0	PSENEN	0	0
Psmc2	Psmc2	proteasome (prosome, macropain) 26S subunit, ATPase 2	0	0	0	0	0	1	1	0	0	0	0	0	0	0	0	PSMC2	0	0
Rab1	Rab1a	RAB1A, member RAS oncogene family	0	0	0	0	0	1	1	0	0	0	0	0	0	0	0	RAB1A	0	0
Rdx	Rdx	radixin	0	0	0	0	0	0	0	0	0	0	0	1	0	0	1	RDX	0	0
Rims3	Rims3	regulating synaptic membrane exocytosis 3	0	0	0	0	0	0	0	0	1	0	0	0	1	0	0	RIMS3	0	0
Rn7sk	Rn7sk	RNA, 7SK, nuclear	0	0	0	0	0	1	1	0	0	0	0	0	0	0	0	RN7SK	0	0
Rpl10	Rpl10	ribosomal protein L10	0	0	0	0	0	1	1	0	0	0	0	0	0	0	0	RPL10	0	0
Rpl13	Rpl13	ribosomal protein L13	0	0	0	0	0	1	1	0	0	0	0	0	0	0	0	RPL13	0	0
Rpl19	Rpl19	ribosomal protein L19	0	0	0	0	0	1	1	0	0	0	0	0	0	0	0	RPL19	0	0
Rpl21	Rpl21	ribosomal protein L21	0	0	0	0	0	1	1	0	0	0	0	0	0	0	0	RPL21	0	0
Rpl23	Rpl23	ribosomal protein L23	0	0	0	0	0	1	1	0	0	0	0	0	0	0	0	RPL23	0	0
Rpl23a	Rpl23a	ribosomal protein L23A	0	0	0	0	0	1	1	0	0	0	0	0	0	0	0	RPL23A	0	0
Rpl27	Rpl27	ribosomal protein L27	0	0	0	0	0	1	1	0	0	0	0	0	0	0	0	RPL27	0	0
Rpl27a	Rpl27a	ribosomal protein L27A	0	0	0	0	0	1	1	0	0	0	0	0	0	0	0	RPL27A	0	0
Rpl28	Rpl28	ribosomal protein L28	0	0	0	0	0	1	1	0	0	0	0	0	0	0	0	RPL28	0	0
Rpl30	Rpl30	ribosomal protein L30	0	0	0	0	0	1	1	0	0	0	0	0	0	0	0	RPL30	0	0
Rpl31	Rpl31	ribosomal protein L31	0	0	0	0	0	1	1	0	0	0	0	0	0	0	0	RPL31	0	0
Rpl34	Rpl34	ribosomal protein L34	0	0	0	0	0	1	1	0	0	0	0	0	0	0	0	RPL34	0	0
Rpl35	Rpl35	ribosomal protein L35	0	0	0	0	0	1	1	0	0	0	0	0	0	0	0	RPL35	0	0
Rpl35a	Rpl35a	ribosomal protein L35A	0	0	0	0	0	1	1	0	0	0	0	0	0	0	0	RPL35A	0	0
Rpl36	Rpl36	ribosomal protein L36	0	0	0	0	0	1	1	0	0	0	0	0	0	0	0	RPL36	0	0
Rpl37a	Rpl37a	ribosomal protein L37a	0	0	0	0	0	1	1	0	0	0	0	0	0	0	0	RPL37A	0	0
Rpl4	Rpl4	ribosomal protein L4	0	0	0	0	0	1	1	0	0	0	0	0	0	0	0	RPL4	0	0
Rpl41	Rpl41	ribosomal protein L41	0	0	0	0	0	1	1	0	0	0	0	0	0	0	0	RPL41	0	0
Rpl9-ps6	Rpl9-ps6	ribosomal protein L9, pseudogene 6	0	0	0	0	0	1	1	0	0	0	0	0	0	0	0	No homology	0	0
Rplp1	Rplp1	ribosomal protein, large, P1	0	0	0	0	0	1	1	0	0	0	0	0	0	0	0	RPLP1	0	0
Rps12	Rps12	ribosomal protein S12	0	0	0	0	0	1	1	0	0	0	0	0	0	0	0	RPS12	0	0
Rps16	Rps16	ribosomal protein S16	0	0	0	0	0	1	1	0	0	0	0	0	0	0	0	RPS16	0	0
Rps18	Rps18	ribosomal protein S18	0	0	0	0	0	1	1	0	0	0	0	0	0	0	0	RPS18	0	0
Rps21	Rps21	ribosomal protein S21	0	0	0	0	0	1	1	0	0	0	0	0	0	0	0	RPS21	0	0
Rps27	Rps27	ribosomal protein S27	0	0	0	0	0	1	1	0	0	0	0	0	0	0	0	RPS27	0	0
Rps27a	Rps27a	ribosomal protein S27A	0	0	0	0	0	1	1	0	0	0	0	0	0	0	0	RPS27A	0	0
Rps28	Rps28	ribosomal protein S28	0	0	0	0	0	1	1	0	0	0	0	0	0	0	0	RPS28	0	0
Rps3a	Rps3a1	ribosomal protein S3A1	0	0	0	0	0	1	1	0	0	0	0	0	0	0	0	RPS3A	0	0
Rps6	Rps6	ribosomal protein S6	0	0	0	0	0	1	1	0	0	0	0	0	0	0	0	RPS6	0	0
Scarna3b	Scarna3b	small Cajal body-specific RNA 3B	0	0	0	0	0	1	1	0	0	0	0	0	0	0	0	No homology	0	0
Sepw1	Selenow	selenoprotein W	0	0	0	0	0	1	1	0	0	0	0	0	0	0	0	SELENOW	0	0
Serbp1	Serbp1	serpine1 mRNA binding protein 1	0	0	0	0	0	1	1	0	0	0	0	0	0	0	0	SERBP1	0	0
Serf2	Serf2	small EDRK-rich factor 2	0	0	0	0	0	1	1	0	0	0	0	0	0	0	0	SERF2	0	0
Slc17a14	Slc7a14	solute carrier family 7 (cationic amino acid transporter, y+ system), member 14	0	0	0	0	0	0	0	1	0	0	0	0	1	0	0	SLC7A14	0	0
Slk	Slk	STE20-like kinase	0	0	0	0	0	0	0	0	1	0	0	1	0	0	0	SLK	0	0
Spnb1	Sptb	spectrin beta, erythrocytic	0	0	0	0	0	0	0	0	1	0	0	1	0	0	0	SPTB	0	0
Sri	Sri	sorcin	0	0	0	0	0	0	1	0	1	0	0	0	0	0	0	SRI	0	0
Srrm2	Srrm2	serine/arginine repetitive matrix 2	0	0	0	0	0	1	1	0	0	0	0	0	0	0	0	SRRM2	0	0
s-rRNA	mt-Rnr1	mitochondrially encoded 12S rRNA	0	0	0	0	0	1	1	0	0	0	0	0	0	0	0	MT-RNR1	0	0
Srsf5	Srsf5	serine/arginine-rich splicing factor 5	0	0	0	0	0	1	1	0	0	0	0	0	0	0	0	SRSF5	0	0
Supt4h1	Supt4a	suppressor of Ty 4A	0	0	0	0	0	1	1	0	0	0	0	0	0	0	0	SUPT4H1	0	0
Tecr	Tecr	trans-2,3-enoyl-CoA reductase	0	0	0	0	0	1	1	0	0	0	0	0	0	0	0	TECR	0	0
Tmed9	Tmed9	transmembrane p24 trafficking protein 9	0	0	0	0	0	1	1	0	0	0	0	0	0	0	0	TMED9	0	0
Tpt1	Tpt1	tumor protein, translationally-controlled 1	0	0	0	0	0	1	1	0	0	0	0	0	0	0	0	TPT1	0	0
tRNA-Glu	mt-Te	mitochondrially encoded tRNA glutamic acid	0	0	0	0	0	1	1	0	0	0	0	0	0	0	0	MT-TE	0	0
tRNA-Leu	mt-Tl1	mitochondrially encoded tRNA leucine 1	0	0	0	0	0	1	1	0	0	0	0	0	0	0	0	MT-TL1	0	0
Tuba1b	Tuba1b	tubulin, alpha 1B	0	0	0	0	0	1	1	0	0	0	0	0	0	0	0	TUBA1B	0	0
Uba52	Uba52	ubiquitin A-52 residue ribosomal protein fusion product 1	0	0	0	0	0	1	1	0	0	0	0	0	0	0	0	UBA52	0	0
Ubb	Ubb	ubiquitin B	0	0	0	0	0	1	1	0	0	0	0	0	0	0	0	UBB	0	0
Ubl3	Ubl3	ubiquitin-like 3	0	0	0	0	0	1	1	0	0	0	0	0	0	0	0	UBL3	0	0
Usmg5	Usmg5	upregulated during skeletal muscle growth 5	0	0	0	0	0	1	1	0	0	0	0	0	0	0	0	ATP5MD	0	0
Vmn1r233	Vmn1r233	vomeronasal 1 receptor 233	0	0	0	0	0	1	1	0	0	0	0	0	0	0	0	No homology	0	0
Ywhaz	Ywhaz	tyrosine 3-monooxygenase/tryptophan 5-monooxygenase activation protein, zeta polypeptide	0	0	0	0	0	1	1	0	0	0	0	0	0	0	0	YWHAZ	0	0
GJb6	Gjb6	gap junction protein, beta 6	0	0	0	0	0	0	0	0	0	0	0	0	0	0	1	GJB6	0	0
Esrrb	Esrrb	estrogen related receptor, beta	0	0	0	0	0	0	0	0	0	0	0	0	0	0	1	ESRRB	0	0
Ccna2	Ccna2	cyclin A2	0	0	0	0	0	0	0	0	0	0	0	0	0	1	0	CCNA2	0	0
Kcnc1	Kcnc1	potassium voltage gated channel, Shaw-related subfamily, member 1	0	0	0	0	0	0	0	0	0	0	0	0	1	0	0	KCNC1	0	0
Kcnk2	Kcnk2	potassium channel, subfamily K, member 2	0	0	0	0	0	0	0	0	0	0	0	0	1	0	0	KCNK2	0	0
Kcnk3	Kcnk3	potassium channel, subfamily K, member 3	0	0	0	0	0	0	0	0	0	0	0	0	1	0	0	KCNK3	0	0
Mcm2	Mcm2	minichromosome maintenance complex component 2	0	0	0	0	0	0	0	0	0	0	0	0	0	1	0	MCM2	0	0
Myo1c	Myo1c	myosin IC	0	0	0	0	0	0	0	0	0	0	0	1	0	0	0	MYO1C	0	0
Kif3a	Kif3a	kinesin family member 3A	0	0	0	0	0	0	0	0	0	0	0	0	1	0	0	KIF3A	0	0
1110017F19Rik	Smim6	small integral membrane protein 6	0	0	0	0	0	0	0	0	0	1	0	0	0	0	0	SMIM6	0	0
1190002F15Rik	Lockd	lncRNA downstream of Cdkn1b	0	0	0	0	0	0	0	1	0	0	0	0	0	0	0	No homology	0	0
1700001K23Rik	1700001K23Rik	RIKEN cDNA 1700001K23 gene	0	0	0	0	0	0	1	0	0	0	0	0	0	0	0	No homology	0	0
1700015G11Rik	1700015G11Rik	RIKEN cDNA 1700015G11 gene	0	0	0	0	0	0	0	0	0	1	0	0	0	0	0	CCDC179	0	0
1700025G04Rik	1700025G04Rik	RIKEN cDNA 1700025G04 gene	0	0	0	0	0	0	0	0	1	0	0	0	0	0	0	C1orf21	0	0
1700056N10Rik	1700056N10Rik	RIKEN cDNA 1700056N10 gene	0	0	0	0	0	0	0	0	0	1	0	0	0	0	0	No homology	0	0
1700064H15Rik	1700064H15Rik	RIKEN cDNA 1700064H15 gene	0	0	0	0	0	0	0	0	0	0	1	0	0	0	0	No homology	0	0
1700066C05Rik	1700066C05Rik	RIKEN cDNA 1700066C05 gene	0	0	0	0	0	0	0	0	1	0	0	0	0	0	0	No homology	0	0
1700101I11Rik	1700101I11Rik	RIKEN cDNA 1700101I11 gene	0	0	0	0	0	0	0	0	0	1	0	0	0	0	0	No homology	0	0
2210013O21Rik	Nbdy	negative regulator of P-body association	0	0	0	0	0	0	0	1	0	0	0	0	0	0	0	NBDY	0	0
2610017I09Rik	Pantr1	POU domain, class 3, transcription factor 3 adjacent noncoding transcript 1	0	0	0	0	0	0	0	1	0	0	0	0	0	0	0	LINC01158	0	0
2610019E17Rik	Rab26os	RAB26, member RAS oncogene family, opposite strand	0	0	0	0	0	0	0	1	0	0	0	0	0	0	0	No homology	0	0
2610020H08Rik	Rexo5	RNA exonuclease 5	0	0	0	0	0	0	0	1	0	0	0	0	0	0	0	REXO5	0	0
2610524H06Rik	2610524H06Rik	RIKEN cDNA 2610524H06 gene	0	0	0	0	0	0	0	1	0	0	0	0	0	0	0	No homology	0	0
2810442N19Rik	2810442N19Rik	RIKEN cDNA 2810442N19 gene	0	0	0	0	0	0	0	0	1	0	0	0	0	0	0	No homology	0	0
2900097C17Rik	2900097C17Rik	RIKEN cDNA 2900097C17 gene	0	0	0	0	0	1	0	0	0	0	0	0	0	0	0	BSCL2	0	0
4921530L18Rik	Stamos	signal transducing adaptor molecule (SH3 domain and ITAM motif) 1, opposite strand	0	0	0	0	0	0	0	0	0	1	0	0	0	0	0	No homology	0	0
4930539J05Rik	4930539J05Rik	RIKEN cDNA 4930539J05 gene	0	0	0	0	0	0	0	1	0	0	0	0	0	0	0	LOC105377348	0	0
4930539N22Rik	4930539N22Rik	RIKEN cDNA 4930539N22 gene	0	0	0	0	0	0	0	0	0	0	1	0	0	0	0	No homology	0	0
4930577H14Rik	4930577H14Rik	RIKEN cDNA 4930577H14 gene	0	0	0	0	0	0	0	0	0	0	1	0	0	0	0	No homology	0	0
5430407P10Rik	Proser2	proline and serine rich 2	0	0	0	0	0	0	0	0	1	0	0	0	0	0	0	PROSER2	0	0
5730408K05Rik	5730408K05Rik	RIKEN cDNA 5730408K05 gene	0	0	0	0	0	0	0	0	0	0	1	0	0	0	0	No homology	0	0
8430403D17Rik	Bcas3os1	breast carcinoma amplified sequence 3, opposite strand 1	0	0	0	0	0	0	0	1	0	0	0	0	0	0	0	No homology	0	0
9030418K01Rik	Fam217b	family with sequence similarity 217, member B	0	0	0	0	0	0	0	0	1	0	0	0	0	0	0	FAM217B	0	0
A630038E17Rik	A630038E17Rik	RIKEN cDNA A630038E17 gene	0	0	0	0	0	0	0	0	0	1	0	0	0	0	0	NA	0	0
A730063M14Rik	A730063M14Rik	RIKEN cDNA A730063M14 gene	0	0	0	0	0	0	0	1	0	0	0	0	0	0	0	No homology	0	0
Abl1	Abl1	c-abl oncogene 1, non-receptor tyrosine kinase	0	0	0	0	0	0	0	0	0	0	0	0	0	1	0	ABL1	0	0
Acsl1	Acsl1	acyl-CoA synthetase long-chain family member 1	0	0	0	0	0	0	0	0	1	0	0	0	0	0	0	ACSL1	0	0
Actr2	Actr2	ARP2 actin-related protein 2	0	0	0	0	0	0	0	0	0	0	0	1	0	0	0	ACTR2	0	0
Adam22	Adam22	a disintegrin and metallopeptidase domain 22	0	0	0	0	0	0	0	0	0	0	1	0	0	0	0	ADAM22	0	0
Adam4	Adam4	a disintegrin and metallopeptidase domain 4	0	0	0	0	0	0	0	0	0	0	1	0	0	0	0	ADAM4	0	0
Adcy2	Adcy2	adenylate cyclase 2	0	0	0	0	0	0	0	1	0	0	0	0	0	0	0	ADCY2	0	0
AK028088	NA	Riken mouse cDNA library 17-000	0	0	0	0	0	0	0	0	0	0	1	0	0	0	0	NA	0	0
AK145310	NA	NA	0	0	0	0	0	0	0	0	0	0	1	0	0	0	0	NA	0	0
Akap12	Akap12	A kinase (PRKA) anchor protein (gravin) 12	0	0	0	0	0	0	0	1	0	0	0	0	0	0	0	AKAP12	0	0
Alk	Alk	anaplastic lymphoma kinase	0	0	0	0	0	0	0	0	0	0	1	0	0	0	0	ALK	0	0
Ank	Ank	progressive ankylosis	0	0	0	0	0	0	0	0	1	0	0	0	0	0	0	ANK1	0	0
Anks1b	Anks1b	ankyrin repeat and sterile alpha motif domain containing 1B	0	0	0	0	0	0	0	0	0	0	1	0	0	0	0	ANKS1B	0	0
Ano10	Ano10	anoctamin 10	0	0	0	0	0	0	0	0	0	0	0	0	1	0	0	ANO10	0	0
Ano6	Ano6	anoctamin 6	0	0	0	0	0	0	0	0	0	0	0	0	1	0	0	ANO6	0	0
Ano7	Ano7	anoctamin 7	0	0	0	0	0	0	0	0	0	0	0	0	1	0	0	ANO7	0	0
Ano8	Ano8	anoctamin 8	0	0	0	0	0	0	0	0	0	0	0	0	1	0	0	ANO8	0	0
Ano9	Ano9	anoctamin 9	0	0	0	0	0	0	0	0	0	0	0	0	1	0	0	ANO9	0	0
Anpep	Anpep	alanyl (membrane) aminopeptidase	0	0	0	0	0	0	0	1	0	0	0	0	0	0	0	ANPEP	0	0
Antxr1	Antxr1	anthrax toxin receptor 1	0	0	0	0	0	0	0	0	0	0	1	0	0	0	0	ANTXR1	0	0
Anxa6	Anxa6	annexin A6	0	0	0	0	0	0	0	0	0	0	0	1	0	0	0	ANXA6	0	0
Ap3s1	Ap3s1	adaptor-related protein complex 3, sigma 1 subunit	0	0	0	0	0	0	0	1	0	0	0	0	0	0	0	AP3S1	0	0
Aqp11	Aqp11	aquaporin 11	0	0	0	0	0	0	0	0	1	0	0	0	0	0	0	AQP11	0	0
Arhgap17	Arhgap17	Rho GTPase activating protein 17	0	0	0	0	0	0	0	0	0	0	0	1	0	0	0	ARHGAP17	0	0
Arhgap42	Arhgap42	Rho GTPase activating protein 42	0	0	0	0	0	0	0	1	0	0	0	0	0	0	0	ARHGAP42	0	0
Arhgdia	Arhgdia	Rho GDP dissociation inhibitor (GDI) alpha	0	0	0	0	0	0	0	0	0	0	0	1	0	0	0	ARHGDIA	0	0
Arl3	Arl3	ADP-ribosylation factor-like 3	0	0	0	0	0	0	0	0	1	0	0	0	0	0	0	ARL3	0	0
Arl5a	Arl5a	ADP-ribosylation factor-like 5A	0	0	0	0	0	0	0	1	0	0	0	0	0	0	0	ARL5A	0	0
Arpc1a	Arpc1a	actin related protein 2/3 complex, subunit 1A	0	0	0	0	0	0	0	0	0	0	0	1	0	0	0	ARPC1A	0	0
Arpc2	Arpc2	actin related protein 2/3 complex, subunit 2	0	0	0	0	0	0	0	0	0	0	0	1	0	0	0	ARPC2	0	0
Arpc4	Arpc4	actin related protein 2/3 complex, subunit 4	0	0	0	0	0	0	0	0	0	0	0	1	0	0	0	ARPC4	0	0
Asb15	Asb15	ankyrin repeat and SOCS box-containing 15	0	0	0	0	0	0	0	0	0	1	0	0	0	0	0	ASB15	0	0
Atg10	Atg10	autophagy related 10	0	0	0	0	0	0	0	0	0	0	1	0	0	0	0	ATG10	0	0
Atg14	Atg14	autophagy related 14	0	0	0	0	0	0	0	0	0	0	1	0	0	0	0	ATG14	0	0
Atm	Atm	ataxia telangiectasia mutated	0	0	0	0	0	0	0	0	0	0	0	0	0	1	0	ATM	0	0
Atp13a1	Atp13a1	ATPase type 13A1	0	0	0	0	0	0	0	0	1	0	0	0	0	0	0	ATP13A1	0	0
Atp13a3	Atp13a3	ATPase type 13A3	0	0	0	0	0	0	0	0	1	0	0	0	0	0	0	ATP13A3	0	0
Atp1b2	Atp1b2	ATPase, Na+/K+ transporting, beta 2 polypeptide	0	0	0	0	0	0	0	0	1	0	0	0	0	0	0	ATP1B2	0	0
Atp5h	Atp5h	ATP synthase, H+ transporting, mitochondrial F0 complex, subunit D	0	0	0	0	0	0	1	0	0	0	0	0	0	0	0	ATP5PD	0	0
Atp6v0e	Atp6v0e	ATPase, H+ transporting, lysosomal V0 subunit E	0	0	0	0	0	1	0	0	0	0	0	0	0	0	0	ATP6V0E1	0	0
Atp7a	Atp7a	ATPase, Cu++ transporting, alpha polypeptide	0	0	0	0	0	0	0	0	0	0	1	0	0	0	0	ATP7A	0	0
Atp8a1	Atp8a1	ATPase, aminophospholipid transporter (APLT), class I, type 8A, member 1	0	0	0	0	0	0	0	0	1	0	0	0	0	0	0	ATP8A1	0	0
Atr	Atr	ataxia telangiectasia and Rad3 related	0	0	0	0	0	0	0	0	0	0	0	0	0	1	0	ATR	0	0
Aurka	Aurka	aurora kinase A	0	0	0	0	0	0	0	0	0	0	0	0	0	1	0	AURKA	0	0
Aurkb	Aurkb	aurora kinase B	0	0	0	0	0	0	0	0	0	0	0	0	0	1	0	AURKB	0	0
AY600447	NA	Mus musculus T-cell receptor alpha chain precursor mRNA	0	0	0	0	0	0	0	0	0	1	0	0	0	0	0	NA	0	0
Bace2	Bace2	beta-site APP-cleaving enzyme 2	0	0	0	0	0	0	0	0	1	0	0	0	0	0	0	BACE2	0	0
Baiap2l1	Baiap2l1	BAI1-associated protein 2-like 1	0	0	0	0	0	0	0	1	0	0	0	0	0	0	0	BAIAP2L1	0	0
BB031773	BB031773	expressed sequence BB031773	0	0	0	0	0	0	0	0	0	0	1	0	0	0	0	No homology	0	0
BC028808	NA	Mus musculus, clone IMAGE:1244192, mRNA	0	0	0	0	0	0	0	0	0	1	0	0	0	0	0	NA	0	0
BC037704	BC037704	cDNA sequence BC037704	0	0	0	0	0	0	0	0	1	0	0	0	0	0	0	No homology	0	0
BC046487	Gm15764	predicted gene 15764	0	0	0	0	0	0	0	0	0	0	1	0	0	0	0	Gm15764	0	0
BC064078	BC064078	cDNA sequence BC064078	0	0	0	0	0	0	0	1	0	0	0	0	0	0	0	No homology	0	0
Bcl6	Bcl6	B cell leukemia/lymphoma 6	0	0	0	0	0	0	0	1	0	0	0	0	0	0	0	BCL6	0	0
Best1	Best1	bestrophin 1	0	0	0	0	0	0	0	0	0	0	0	0	1	0	0	BEST1	0	0
Best2	Best2	bestrophin 2	0	0	0	0	0	0	0	0	0	0	0	0	1	0	0	BEST2	0	0
Bin1	Bin1	bridging integrator 1	0	0	0	0	0	0	0	1	0	0	0	0	0	0	0	BIN1	0	0
Bmp3	Bmp3	bone morphogenetic protein 3	0	0	0	0	0	0	0	0	1	0	0	0	0	0	0	BMP3	0	0
Brca1	Brca1	breast cancer 1, early onset	0	0	0	0	0	0	0	0	0	0	0	0	0	1	0	BRCA1	0	0
Brca2	Brca2	breast cancer 2, early onset	0	0	0	0	0	0	0	0	0	0	0	0	0	1	0	BRCA2	0	0
Bsnd	Bsnd	barttin CLCNK type accessory beta subunit	0	0	0	0	0	0	0	0	0	0	0	0	0	0	1	BSND	0	0
C030046E11Rik	Ric1	RAB6A GEF complex partner 1	0	0	0	0	0	0	0	1	0	0	0	0	0	0	0	RIC1	0	0
C1ql3	C1ql3	C1q-like 3	0	0	0	0	0	0	0	1	0	0	0	0	0	0	0	C1QL3	0	0
C330006A16Rik	Tmem250-ps	transmembrane protein 250, pseudogene	0	0	0	0	0	0	0	0	0	1	0	0	0	0	0	TMEM250	0	0
C4bp-ps1	C4bp-ps1	complement component 4 binding protein, pseudogene 1	0	0	0	0	0	0	0	0	0	1	0	0	0	0	0	C4BPA/C4BPB	0	0
Cachd1	Cachd1	cache domain containing 1	0	0	0	0	0	0	0	0	1	0	0	0	0	0	0	CACHD1	0	0
Cacna1b	Cacna1b	calcium channel, voltage-dependent, N type, alpha 1B subunit	0	0	0	0	0	0	0	0	0	0	0	0	1	0	0	CACNA1B	0	0
Cacna1c	Cacna1c	calcium channel, voltage-dependent, L type, alpha 1C subunit	0	0	0	0	0	0	0	0	0	0	0	0	1	0	0	CACNA1C	0	0
Cacna1f	Cacna1f	calcium channel, voltage-dependent, alpha 1F subunit	0	0	0	0	0	0	0	0	0	0	0	0	1	0	0	CACNA1F	0	0
Cacna1h	Cacna1h	calcium channel, voltage-dependent, T type, alpha 1H subunit	0	0	0	0	0	0	0	0	0	0	0	0	1	0	0	CACNA1H	0	0
Cacna1s	Cacna1s	calcium channel, voltage-dependent, L type, alpha 1S subunit	0	0	0	0	0	0	0	0	0	0	0	0	1	0	0	CACNA1S	0	0
Cacna2d2	Cacna2d2	calcium channel, voltage-dependent, alpha 2/delta subunit 2	0	0	0	0	0	0	0	0	0	0	0	0	1	0	0	CACNA2D2	0	0
Cacnb1	Cacnb1	calcium channel, voltage-dependent, beta 1 subunit	0	0	0	0	0	0	0	0	0	0	0	0	1	0	0	CACNB1	0	0
Cacnb3	Cacnb3	calcium channel, voltage-dependent, beta 3 subunit	0	0	0	0	0	0	0	0	0	0	0	0	1	0	0	CACNB3	0	0
Cacnb4	Cacnb4	calcium channel, voltage-dependent, beta 4 subunit	0	0	0	0	0	0	0	0	0	0	0	0	1	0	0	CACNB4	0	0
Cacng1	Cacng1	calcium channel, voltage-dependent, gamma subunit 1	0	0	0	0	0	0	0	0	0	0	0	0	1	0	0	CACNG1	0	0
Cacng2	Cacng2	calcium channel, voltage-dependent, gamma subunit 2	0	0	0	0	0	0	0	0	0	0	0	0	1	0	0	CACNG2	0	0
Cacng4	Cacng4	calcium channel, voltage-dependent, gamma subunit 4	0	0	0	0	0	0	0	0	0	0	0	0	1	0	0	CACNG4	0	0
Cacng6	Cacng6	calcium channel, voltage-dependent, gamma subunit 6	0	0	0	0	0	0	0	0	0	0	0	0	1	0	0	CACNG6	0	0
Cacng7	Cacng7	calcium channel, voltage-dependent, gamma subunit 7	0	0	0	0	0	0	0	0	0	0	0	0	1	0	0	CACNG7	0	0
Cacng8	Cacng8	calcium channel, voltage-dependent, gamma subunit 8	0	0	0	0	0	0	0	0	0	0	0	0	1	0	0	CACNG8	0	0
Capza1	Capza1	capping protein (actin filament) muscle Z-line, alpha 1	0	0	0	0	0	0	0	0	0	0	0	1	0	0	0	CAPZA1	0	0
Capzb	Capzb	capping protein (actin filament) muscle Z-line, beta	0	0	0	0	0	0	0	0	0	0	0	1	0	0	0	CAPZB	0	0
Car2	Car2	carbonic anhydrase 2	0	0	0	0	0	0	0	0	1	0	0	0	0	0	0	CA2	0	0
Catsper2	Catsper2	cation channel, sperm associated 2	0	0	0	0	0	0	0	0	1	0	0	0	0	0	0	CATSPER2	0	0
Cbx5	Cbx5	chromobox 5	0	0	0	0	0	0	0	1	0	0	0	0	0	0	0	CBX5	0	0
Ccdc111	Primpol	primase and polymerase (DNA-directed)	0	0	0	0	0	0	0	0	0	0	1	0	0	0	0	PRIMPOL	0	0
Ccdc72	Tma7	translational machinery associated 7	0	0	0	0	0	0	1	0	0	0	0	0	0	0	0	TMA7	0	0
Ccdc74a	Ccdc74a	coiled-coil domain containing 74A	0	0	0	0	0	0	0	0	1	0	0	0	0	0	0	CCDC74A	0	0
Ccdc85c	Ccdc85c	coiled-coil domain containing 85C	0	0	0	0	0	0	0	0	1	0	0	0	0	0	0	CCDC85C	0	0
Ccna1	Ccna1	cyclin A1	0	0	0	0	0	0	0	0	0	0	0	0	0	1	0	CCNA1	0	0
Ccnb1	Ccnb1	cyclin B1	0	0	0	0	0	0	0	0	0	0	0	0	0	1	0	CCNB1	0	0
Ccnb2	Ccnb2	cyclin B2	0	0	0	0	0	0	0	0	0	0	0	0	0	1	0	CCNB2	0	0
Ccnc	Ccnc	cyclin C	0	0	0	0	0	0	0	0	0	0	0	0	0	1	0	CCNC	0	0
Ccnd1	Ccnd1	cyclin D1	0	0	0	0	0	0	0	0	0	0	0	0	0	1	0	CCND1	0	0
Ccnd2	Ccnd2	cyclin D2	0	0	0	0	0	0	0	0	0	0	0	0	0	1	0	CCND2	0	0
Ccnd3	Ccnd3	cyclin D3	0	0	0	0	0	0	0	0	0	0	0	0	0	1	0	CCND3	0	0
Ccne1	Ccne1	cyclin E1	0	0	0	0	0	0	0	0	0	0	0	0	0	1	0	CCNE1	0	0
Ccnf	Ccnf	cyclin F	0	0	0	0	0	0	0	0	0	0	0	0	0	1	0	CCNF	0	0
Ccni	Ccni	cyclin I	0	0	0	0	0	1	0	0	0	0	0	0	0	0	0	CCNI	0	0
Cd9	Cd9	CD9 antigen	0	0	0	0	0	0	0	1	0	0	0	0	0	0	0	CD9	0	0
Cdc20	Cdc20	cell division cycle 20	0	0	0	0	0	0	0	0	0	0	0	0	0	1	0	CDC20	0	0
Cdc25a	Cdc25a	cell division cycle 25A	0	0	0	0	0	0	0	0	0	0	0	0	0	1	0	CDC25A	0	0
Cdc25c	Cdc25c	cell division cycle 25C	0	0	0	0	0	0	0	0	0	0	0	0	0	1	0	CDC25C	0	0
Cdc42	Cdc42	cell division cycle 42	0	0	0	0	0	0	0	0	0	0	0	1	0	0	0	CDC42	0	0
Cdc6	Cdc6	cell division cycle 6	0	0	0	0	0	0	0	0	0	0	0	0	0	1	0	CDC6	0	0
Cdc7	Cdc7	cell division cycle 7 (S. cerevisiae)	0	0	0	0	0	0	0	0	0	0	0	0	0	1	0	CDC7	0	0
Cdh18	Cdh18	cadherin 18	0	0	0	0	0	0	0	1	0	0	0	0	0	0	0	CDH18	0	0
Cdh2	Cdh2	cadherin 2	0	0	0	0	0	0	0	1	0	0	0	0	0	0	0	CDH2	0	0
Cdk1	Cdk1	cyclin-dependent kinase 1	0	0	0	0	0	0	0	0	0	0	0	0	0	1	0	CDK1	0	0
Cdk19	Cdk19	cyclin-dependent kinase 19	0	0	0	0	0	0	0	1	0	0	0	0	0	0	0	CDK19	0	0
Cdk2	Cdk2	cyclin-dependent kinase 2	0	0	0	0	0	0	0	0	0	0	0	0	0	1	0	CDK2	0	0
Cdk4	Cdk4	cyclin-dependent kinase 4	0	0	0	0	0	0	0	0	0	0	0	0	0	1	0	CDK4	0	0
Cdk5rap1	Cdk5rap1	CDK5 regulatory subunit associated protein 1	0	0	0	0	0	0	0	0	0	0	0	0	0	1	0	CDK5RAP1	0	0
Cdk6	Cdk6	cyclin-dependent kinase 6	0	0	0	0	0	0	0	0	0	0	0	0	0	1	0	CDK6	0	0
Cdkn1a	Cdkn1a	cyclin-dependent kinase inhibitor 1A (P21)	0	0	0	0	0	0	0	0	0	0	0	0	0	1	0	CDKN1A	0	0
Cdkn1c	Cdkn1c	cyclin-dependent kinase inhibitor 1C (P57)	0	0	0	0	0	0	0	0	0	0	0	0	0	1	0	CDKN1C	0	0
Cdkn2a	Cdkn2a	cyclin-dependent kinase inhibitor 2A	0	0	0	0	0	0	0	0	0	0	0	0	0	1	0	CDKN2A	0	0
Cdkn2b	Cdkn2b	cyclin-dependent kinase inhibitor 2B (p15, inhibits CDK4)	0	0	0	0	0	0	0	0	0	0	0	0	0	1	0	CDKN2B	0	0
Cdkn3	Cdkn3	cyclin-dependent kinase inhibitor 3	0	0	0	0	0	0	0	0	0	0	0	0	0	1	0	CDKN3	0	0
Cdo1	Cdo1	cysteine dioxygenase 1, cytosolic	0	0	0	0	0	0	0	1	0	0	0	0	0	0	0	CDO1	0	0
Chek1	Chek1	checkpoint kinase 1	0	0	0	0	0	0	0	0	0	0	0	0	0	1	0	CHEK1	0	0
Chek2	Chek2	checkpoint kinase 2	0	0	0	0	0	0	0	0	0	0	0	0	0	1	0	CHEK2	0	0
Chrdl1	Chrdl1	chordin-like 1	0	0	0	0	0	0	0	0	0	0	1	0	0	0	0	CHRDL1	0	0
Chrna2	Chrna2	cholinergic receptor, nicotinic, alpha polypeptide 2 (neuronal)	0	0	0	0	0	0	0	0	0	0	0	0	1	0	0	CHRNA2	0	0
Chrna3	Chrna3	cholinergic receptor, nicotinic, alpha polypeptide 3	0	0	0	0	0	0	0	0	0	0	0	0	1	0	0	CHRNA3	0	0
Chrna4	Chrna4	cholinergic receptor, nicotinic, alpha polypeptide 4	0	0	0	0	0	0	0	0	0	0	0	0	1	0	0	CHRNA4	0	0
Chrna6	Chrna6	cholinergic receptor, nicotinic, alpha polypeptide 6	0	0	0	0	0	0	0	0	0	0	0	0	1	0	0	CHRNA6	0	0
Chrna7	Chrna7	cholinergic receptor, nicotinic, alpha polypeptide 7	0	0	0	0	0	0	0	0	0	0	0	0	1	0	0	CHRNA7	0	0
Chst9	Chst9	carbohydrate (N-acetylgalactosamine 4-0) sulfotransferase 9	0	0	0	0	0	0	0	1	0	0	0	0	0	0	0	CHST9	0	0
Cks1b	Cks1b	CDC28 protein kinase 1b	0	0	0	0	0	0	0	0	0	0	0	0	0	1	0	CKS1B	0	0
Clcn2	Clcn2	chloride channel, voltage-sensitive 2	0	0	0	0	0	0	0	0	0	0	0	0	1	0	0	CLCN2	0	0
Clcn3	Clcn3	chloride channel, voltage-sensitive 3	0	0	0	0	0	0	0	0	0	0	0	0	1	0	0	CLCN3	0	0
Clcn6	Clcn6	chloride channel, voltage-sensitive 6	0	0	0	0	0	0	0	0	0	0	0	0	1	0	0	CLCN6	0	0
Clcn7	Clcn7	chloride channel, voltage-sensitive 7	0	0	0	0	0	0	0	0	0	0	0	0	1	0	0	CLCN7	0	0
Clcnka	Clcnka	chloride channel, voltage-sensitive Ka	0	0	0	0	0	0	0	0	0	0	0	0	1	0	0	CLCNKA	0	0
Clcnkb	Clcnkb	chloride channel, voltage-sensitive Kb	0	0	0	0	0	0	0	0	0	0	0	0	1	0	0	CLCNKB	0	0
Cldn8	Cldn8	claudin 8	0	0	0	0	0	0	0	0	0	0	1	0	0	0	0	CLDN8	0	0
Clic1	Clic1	chloride intracellular channel 1	0	0	0	0	0	0	0	0	0	0	0	0	1	0	0	CLIC1	0	0
Clic3	Clic3	chloride intracellular channel 3	0	0	0	0	0	0	0	0	0	0	0	0	1	0	0	CLIC3	0	0
Clic4	Clic4	chloride intracellular channel 4 (mitochondrial)	0	0	0	0	0	0	0	0	0	0	0	0	1	0	0	CLIC4	0	0
Clic6	Clic6	chloride intracellular channel 6	0	0	0	0	0	0	0	0	0	0	0	0	1	0	0	CLIC6	0	0
Clpp	Clpp	caseinolytic mitochondrial matrix peptidase proteolytic subunit	0	0	0	0	0	0	0	0	0	0	0	0	0	0	1	CLPP	0	0
Clu	Clu	clusterin	0	0	0	0	0	0	0	0	1	0	0	0	0	0	0	CLU	0	0
Cnksr2	Cnksr2	connector enhancer of kinase suppressor of Ras 2	0	0	0	0	0	0	0	0	0	0	1	0	0	0	0	CNKSR2	0	0
Cog3	Cog3	component of oligomeric golgi complex 3	0	0	0	0	0	0	0	0	1	0	0	0	0	0	0	COG3	0	0
Col4a4	Col4a4	collagen, type IV, alpha 4	0	0	0	0	0	0	0	0	0	0	0	0	0	0	1	COL4A4	0	0
Col4a5	Col4a5	collagen, type IV, alpha 5	0	0	0	0	0	0	0	0	0	0	0	0	0	0	1	COL4A5	0	0
Col4a6	Col4a6	collagen, type IV, alpha 6	0	0	0	0	0	0	0	0	0	0	0	0	0	0	1	COL4A6	0	0
Col9a1	Col9a1	collagen, type IX, alpha 1	0	0	0	0	0	0	0	0	0	0	0	0	0	0	1	COL9A1	0	0
Col9a2	Col9a2	collagen, type IX, alpha 2	0	0	0	0	0	0	0	0	0	0	0	0	0	0	1	COL9A2	0	0
Coro2b	Coro2b	coronin, actin binding protein, 2B	0	0	0	0	0	0	0	0	0	0	0	1	0	0	0	CORO2B	0	0
Cox7a2	Cox7a2	cytochrome c oxidase subunit VIIa 2	0	0	0	0	0	0	1	0	0	0	0	0	0	0	0	COX7A2	0	0
Cpa6	Cpa6	carboxypeptidase A6	0	0	0	0	0	0	0	0	0	0	1	0	0	0	0	CPA6	0	0
Crh	Crh	corticotropin releasing hormone	0	0	0	0	0	0	0	0	0	0	1	0	0	0	0	CRH	0	0
Crip3	Crip3	cysteine-rich protein 3	0	0	0	0	0	0	0	0	1	0	0	0	0	0	0	CRIP3	0	0
Cryab	Cryab	crystallin, alpha B	0	0	0	0	0	1	0	0	0	0	0	0	0	0	0	CRYAB	0	0
Ctnnal1	Ctnnal1	catenin (cadherin associated protein), alpha-like 1	0	0	0	0	0	0	0	0	1	0	0	0	0	0	0	CTNNAL1	0	0
Cxx1c	Rtl8c	retrotransposon Gag like 8C	0	0	0	0	0	0	0	0	0	1	0	0	0	0	0	RTL8C	0	0
Cybrd1	Cybrd1	cytochrome b reductase 1	0	0	0	0	0	0	0	0	1	0	0	0	0	0	0	CYBRD1	0	0
Cycs	Cycs	cytochrome c, somatic	0	0	0	0	0	0	1	0	0	0	0	0	0	0	0	CYCS	0	0
Cyr61	Cyr61	cysteine rich protein 61	0	0	0	0	0	0	0	1	0	0	0	0	0	0	0	CYR61	0	0
Dcaf11	Dcaf11	DDB1 and CUL4 associated factor 11	0	0	0	0	0	0	0	0	0	1	0	0	0	0	0	DCAF11	0	0
Dcaf15	Dcaf15	DDB1 and CUL4 associated factor 15	0	0	0	0	0	0	0	0	1	0	0	0	0	0	0	DCAF15	0	0
Ddit3	Ddit3	DNA-damage inducible transcript 3	0	0	0	0	0	0	0	0	0	0	0	0	0	1	0	DDIT3	0	0
Depdc7	Depdc7	DEP domain containing 7	0	0	0	0	0	0	0	1	0	0	0	0	0	0	0	DEPDC7	0	0
Diablo	Diablo	diablo, IAP-binding mitochondrial protein	0	0	0	0	0	0	0	0	0	0	0	0	0	0	1	DIABLO	0	0
Diap3	Diaph3	diaphanous related formin 3	0	0	0	0	0	0	0	0	0	0	0	0	0	0	1	DIAPH3	0	0
Dnm3	Dnm3	dynamin 3	0	0	0	0	0	0	0	0	1	0	0	0	0	0	0	DNM3	0	0
Dnm3os	Dnm3os	dynamin 3, opposite strand	0	0	0	0	0	0	0	0	1	0	0	0	0	0	0	DNM3OS	0	0
Dppa3	Dppa3	developmental pluripotency-associated 3	0	0	0	0	0	0	0	0	1	0	0	0	0	0	0	DPPA3	0	0
Dpysl2	Dpysl2	dihydropyrimidinase-like 2	0	0	0	0	0	0	0	0	0	0	0	1	0	0	0	DPYSL2	0	0
Dse	Dse	dermatan sulfate epimerase	0	0	0	0	0	0	0	0	0	0	1	0	0	0	0	DSE	0	0
Dstn	Dstn	destrin	0	0	0	0	0	0	0	0	0	0	0	1	0	0	0	DSTN	0	0
Dusp10	Dusp10	dual specificity phosphatase 10	0	0	0	0	0	0	0	0	1	0	0	0	0	0	0	DUSP10	0	0
Dusp8	Dusp8	dual specificity phosphatase 8	0	0	0	0	0	0	0	0	1	0	0	0	0	0	0	DUSP8	0	0
E030003E18Rik	E030003E18Rik	RIKEN cDNA E030003E18 gene	0	0	0	0	0	0	0	0	0	0	1	0	0	0	0	No homology	0	0
E2f1	E2f1	E2F transcription factor 1	0	0	0	0	0	0	0	0	0	0	0	0	0	1	0	E2F1	0	0
E2f2	E2f2	E2F transcription factor 2	0	0	0	0	0	0	0	0	0	0	0	0	0	1	0	E2F2	0	0
E2f3	E2f3	E2F transcription factor 3	0	0	0	0	0	0	0	0	0	0	0	0	0	1	0	E2F3	0	0
E2f4	E2f4	E2F transcription factor 4	0	0	0	0	0	0	0	0	0	0	0	0	0	1	0	E2F4	0	0
E330010L02Rik	E330010L02Rik	RIKEN cDNA E330010L02 gene	0	0	0	0	0	0	0	0	0	0	1	0	0	0	0	No homology	0	0
Edn3	Edn3	endothelin 3	0	0	0	0	0	0	0	0	0	0	0	0	0	0	1	EDN3	0	0
Eea1	Eea1	early endosome antigen 1	0	0	0	0	0	0	0	0	1	0	0	0	0	0	0	EEA1	0	0
Egfl6	Egfl6	EGF-like-domain, multiple 6	0	0	0	0	0	0	0	1	0	0	0	0	0	0	0	EGFL6	0	0
Egr1	Egr1	early growth response 1	0	0	0	0	0	0	0	1	0	0	0	0	0	0	0	EGR1	0	0
Ehd3	Ehd3	EH-domain containing 3	0	0	0	0	0	0	0	0	0	0	0	1	0	0	0	EHD3	0	0
Eif1	Eif1	eukaryotic translation initiation factor 1	0	0	0	0	0	1	0	0	0	0	0	0	0	0	0	EIF1	0	0
Elovl2	Elovl2	elongation of very long chain fatty acids (FEN1/Elo2, SUR4/Elo3, yeast)-like 2	0	0	0	0	0	0	0	0	1	0	0	0	0	0	0	ELOVL2	0	0
Eml4	Eml4	echinoderm microtubule associated protein like 4	0	0	0	0	0	0	0	0	0	0	1	0	0	0	0	EML4	0	0
ENSMUST00000082585	n-R5s97	nuclear encoded rRNA 5S 97	0	0	0	0	0	0	0	0	0	1	0	0	0	0	0	NA	0	0
ENSMUST00000083804	Gm24494	predicted gene, 24494	0	0	0	0	0	0	0	0	0	1	0	0	0	0	0	NA	0	0
ENSMUST00000083866	Gm23042	predicted gene, 23042	0	0	0	0	0	0	0	0	0	1	0	0	0	0	0	NA	0	0
ENSMUST00000083879	n-R5s3	nuclear encoded rRNA 5S 3	0	0	0	0	0	0	0	0	0	1	0	0	0	0	0	NA	0	0
ENSMUST00000086274	Gm10490	predicted gene 10490	0	0	0	0	0	0	0	0	0	1	0	0	0	0	0	NA	0	0
ENSMUST00000090064	Gm10242	predicted gene 10242	0	0	0	0	0	0	0	0	0	1	0	0	0	0	0	NA	0	0
ENSMUST00000097943	Gm7579	predicted gene 7579	0	0	0	0	0	0	0	0	0	1	0	0	0	0	0	NA	0	0
ENSMUST00000099056	Gm10717	predicted gene 10717	0	0	0	0	0	0	0	0	0	1	0	0	0	0	0	NA	0	0
ENSMUST00000101881	Gm23692	predicted gene, 23692	0	0	0	0	0	0	0	0	0	1	0	0	0	0	0	NA	0	0
ENSMUST00000103894	Gm23766	predicted gene, 23766	0	0	0	0	0	0	0	0	0	1	0	0	0	0	0	NA	0	0
ENSMUST00000103958	Gm22939	predicted gene, 22939	0	0	0	0	0	0	0	0	0	1	0	0	0	0	0	NA	0	0
ENSMUST00000103972	Gm24118	predicted gene, 24118	0	0	0	0	0	0	0	0	0	1	0	0	0	0	0	NA	0	0
ENSMUST00000104169	Gm26289	predicted gene, 26289	0	0	0	0	0	0	0	0	0	1	0	0	0	0	0	NA	0	0
ENSMUST00000104213	n-R5s82	nuclear encoded rRNA 5S 82	0	0	0	0	0	0	0	0	0	1	0	0	0	0	0	NA	0	0
ENSMUST00000104225	Gm23389	predicted gene, 23389	0	0	0	0	0	0	0	0	0	1	0	0	0	0	0	NA	0	0
ENSMUST00000104228	Gm23747	predicted gene, 23747	0	0	0	0	0	0	0	0	0	1	0	0	0	0	0	NA	0	0
ENSMUST00000104373	Gm24607	predicted gene, 24607	0	0	0	0	0	0	0	0	0	1	0	0	0	0	0	NA	0	0
ENSMUST00000104387	Gm24888	predicted gene, 24888	0	0	0	0	0	0	0	0	0	1	0	0	0	0	0	NA	0	0
ENSMUST00000104472	Gm24257	predicted gene, 24257	0	0	0	0	0	0	0	0	0	1	0	0	0	0	0	NA	0	0
ENSMUST00000104601	n-R5s26	nuclear encoded rRNA 5S 26	0	0	0	0	0	0	0	0	0	1	0	0	0	0	0	NA	0	0
ENSMUST00000122555	Gm25323	predicted gene, 25323	0	0	0	0	0	0	0	0	0	1	0	0	0	0	0	NA	0	0
ENSMUST00000122613	n-R5s39	nuclear encoded rRNA 5S 39	0	0	0	0	0	0	0	0	0	1	0	0	0	0	0	NA	0	0
ENSMUST00000122696	Gm24380	predicted gene, 24380	0	0	0	0	0	0	0	0	0	1	0	0	0	0	0	NA	0	0
ENSMUST00000122700	n-R5s76	nuclear encoded rRNA 5S 76	0	0	0	0	0	0	0	0	0	1	0	0	0	0	0	NA	0	0
ENSMUST00000123160	Gm12037	predicted gene 12037	0	0	0	0	0	0	0	0	0	1	0	0	0	0	0	NA	0	0
ENSMUST00000129485	Gm15949	predicted gene 15949	0	0	0	0	0	0	0	0	0	1	0	0	0	0	0	NA	0	0
ENSMUST00000132762	Gm15551	predicted gene 15551	0	0	0	0	0	0	0	0	0	1	0	0	0	0	0	NA	0	0
ENSMUST00000136557	Gm16068	predicted gene 16068	0	0	0	0	0	0	0	0	0	1	0	0	0	0	0	NA	0	0
ENSMUST00000142008	Gm16351	predicted gene 16351	0	0	0	0	0	0	0	0	0	1	0	0	0	0	0	NA	0	0
ENSMUST00000142625	Gm16122	predicted gene 16122	0	0	0	0	0	0	0	0	0	1	0	0	0	0	0	NA	0	0
ENSMUST00000146679	Gm12930	predicted gene 12930	0	0	0	0	0	0	0	0	0	1	0	0	0	0	0	NA	0	0
ENSMUST00000149958	4930448D08Rik	RIKEN cDNA 4930448D08 gene	0	0	0	0	0	0	0	0	0	1	0	0	0	0	0	No homology	0	0
ENSMUST00000157208	Gm23959	predicted gene, 23959	0	0	0	0	0	0	0	0	0	1	0	0	0	0	0	NA	0	0
ENSMUST00000157260	Gm23600	predicted gene, 23600	0	0	0	0	0	0	0	0	0	1	0	0	0	0	0	NA	0	0
ENSMUST00000157288	Gm24915	predicted gene, 24915	0	0	0	0	0	0	0	0	0	1	0	0	0	0	0	NA	0	0
ENSMUST00000157343	Gm25395	predicted gene, 25395	0	0	0	0	0	0	0	0	0	1	0	0	0	0	0	NA	0	0
ENSMUST00000157423	Gm23331	predicted gene, 23331	0	0	0	0	0	0	0	0	0	1	0	0	0	0	0	NA	0	0
ENSMUST00000157477	Gm24113	predicted gene, 24113	0	0	0	0	0	0	0	0	0	1	0	0	0	0	0	NA	0	0
ENSMUST00000157563	Gm22214	predicted gene, 22214	0	0	0	0	0	0	0	0	0	1	0	0	0	0	0	NA	0	0
ENSMUST00000157622	NA	NA	0	0	0	0	0	0	0	0	0	1	0	0	0	0	0	NA	0	0
ENSMUST00000157746	Gm25180	predicted gene, 25180	0	0	0	0	0	0	0	0	0	1	0	0	0	0	0	NA	0	0
ENSMUST00000158007	Gm22314	predicted gene, 22314	0	0	0	0	0	0	0	0	0	1	0	0	0	0	0	NA	0	0
ENSMUST00000158074	Gm22328	predicted gene, 22328	0	0	0	0	0	0	0	0	0	1	0	0	0	0	0	NA	0	0
ENSMUST00000158150	Gm26037	predicted gene, 26037	0	0	0	0	0	0	0	0	0	1	0	0	0	0	0	NA	0	0
ENSMUST00000158159	Gm25370	predicted gene, 25370	0	0	0	0	0	0	0	0	0	1	0	0	0	0	0	NA	0	0
ENSMUST00000158184	Gm24078	predicted gene, 24078	0	0	0	0	0	0	0	0	0	1	0	0	0	0	0	NA	0	0
ENSMUST00000158230	Gm24724	predicted gene, 24724	0	0	0	0	0	0	0	0	0	1	0	0	0	0	0	NA	0	0
ENSMUST00000158390	Gm24996	predicted gene, 24996	0	0	0	0	0	0	0	0	0	1	0	0	0	0	0	NA	0	0
ENSMUST00000158533	Gm23583	predicted gene, 23583	0	0	0	0	0	0	0	0	0	1	0	0	0	0	0	NA	0	0
ENSMUST00000158619	Gm24054	predicted gene, 24054	0	0	0	0	0	0	0	0	0	1	0	0	0	0	0	NA	0	0
ENSMUST00000158647	Gm24549	predicted gene, 24549	0	0	0	0	0	0	0	0	0	1	0	0	0	0	0	NA	0	0
ENSMUST00000158688	Gm23182	predicted gene, 23182	0	0	0	0	0	0	0	0	0	1	0	0	0	0	0	NA	0	0
ENSMUST00000158769	Gm23025	predicted gene, 23025	0	0	0	0	0	0	0	0	0	1	0	0	0	0	0	NA	0	0
ENSMUST00000158850	Gm25363	predicted gene, 25363	0	0	0	0	0	0	0	0	0	1	0	0	0	0	0	NA	0	0
ENSMUST00000158887	Gm26287	predicted gene, 26287	0	0	0	0	0	0	0	0	0	1	0	0	0	0	0	NA	0	0
ENSMUST00000158951	Gm23007	predicted gene, 23007	0	0	0	0	0	0	0	0	0	1	0	0	0	0	0	NA	0	0
ENSMUST00000158988	Gm23504	predicted gene, 23504	0	0	0	0	0	0	0	0	0	1	0	0	0	0	0	NA	0	0
ENSMUST00000160544	Gm16117	predicted gene 16117	0	0	0	0	0	0	0	0	0	1	0	0	0	0	0	NA	0	0
ENSMUST00000160568	Gm16306	predicted gene 16306	0	0	0	0	0	0	0	0	0	1	0	0	0	0	0	NA	0	0
ENSMUST00000165661	NA	NA	0	0	0	0	0	0	0	0	0	1	0	0	0	0	0	NA	0	0
ENSMUST00000168284	Gm17059	predicted gene 17059	0	0	0	0	0	0	0	0	0	1	0	0	0	0	0	NA	0	0
ENSMUST00000169098	NA	NA	0	0	0	0	0	0	0	0	0	1	0	0	0	0	0	NA	0	0
ENSMUST00000169692	Gm6970	predicted gene 6970	0	0	0	0	0	0	0	0	0	1	0	0	0	0	0	NA	0	0
ENSMUST00000172591	Gm20492	predicted gene 20492	0	0	0	0	0	0	0	0	0	1	0	0	0	0	0	NA	0	0
ENSMUST00000175191	Gm22906	predicted gene, 22906	0	0	0	0	0	0	0	0	0	1	0	0	0	0	0	NA	0	0
ENSMUST046721	4930524J08Rik	RIKEN cDNA 4930524J08 gene	0	0	0	0	0	0	0	0	0	1	0	0	0	0	0	No homology	0	0
ENSMUST054878	Birc2	baculoviral IAP repeat-containing 2	0	0	0	0	0	0	0	0	0	0	1	0	0	0	0	BIRC2	0	0
ENSMUST073637	Gm7331	predicted gene 7331	0	0	0	0	0	1	0	0	0	0	0	0	0	0	0	NA	0	0
ENSMUST082563	Gm22062	predicted gene, 22062	0	0	0	0	0	0	0	0	0	1	0	0	0	0	0	NA	0	0
ENSMUST082713	Gm23301	predicted gene, 23301	0	0	0	0	0	0	0	0	0	1	0	0	0	0	0	NA	0	0
ENSMUST082788	Gm25857	predicted gene, 25857	0	0	0	0	0	0	0	0	0	0	1	0	0	0	0	NA	0	0
ENSMUST082831	Gm26456	predicted gene, 26456	0	0	0	0	0	0	0	0	0	1	0	0	0	0	0	NA	0	0
ENSMUST082848	Gm22685	predicted gene, 22685	0	0	0	0	0	0	0	0	0	1	0	0	0	0	0	NA	0	0
ENSMUST082919	Gm23442	predicted gene, 23442	0	0	0	0	0	0	0	0	0	0	1	0	0	0	0	NA	0	0
ENSMUST083002	Gm23722	predicted gene, 23722	0	0	0	0	0	0	0	0	0	1	0	0	0	0	0	NA	0	0
ENSMUST083026	Gm24406	predicted gene, 24406	0	0	0	0	0	0	0	0	0	1	0	0	0	0	0	NA	0	0
ENSMUST083225	Gm25482	predicted gene, 25482	0	0	0	0	0	0	0	0	0	1	0	0	0	0	0	NA	0	0
ENSMUST083248	Gm25138	predicted gene, 25138	0	0	0	0	0	0	0	0	0	0	1	0	0	0	0	NA	0	0
ENSMUST083254	Gm25140	predicted gene, 25140	0	0	0	0	0	0	0	0	0	1	0	0	0	0	0	NA	0	0
ENSMUST083264	Gm23462	predicted gene, 23462	0	0	0	0	0	0	0	0	0	0	1	0	0	0	0	NA	0	0
ENSMUST083274	Gm24616	predicted gene, 24616	0	0	0	0	0	0	0	0	0	1	0	0	0	0	0	NA	0	0
ENSMUST083300	NA	NA	0	0	0	0	0	0	0	0	0	1	0	0	0	0	0	NA	0	0
ENSMUST083343	Gm25126	predicted gene, 25126	0	0	0	0	0	0	0	0	0	1	0	0	0	0	0	NA	0	0
ENSMUST083345	Gm25124	predicted gene, 25124	0	0	0	0	0	0	0	0	0	0	1	0	0	0	0	NA	0	0
ENSMUST083395	Gm22054	predicted gene, 22054	0	0	0	0	0	0	0	0	0	0	1	0	0	0	0	NA	0	0
ENSMUST083400	Gm25829	predicted gene, 25829	0	0	0	0	0	0	0	0	0	1	0	0	0	0	0	NA	0	0
ENSMUST083532	n-R5s89	nuclear encoded rRNA 5S 89	0	0	0	0	0	0	0	0	0	1	0	0	0	0	0	NA	0	0
ENSMUST083758	Gm25410	predicted gene, 25410	0	0	0	0	0	0	0	0	0	1	0	0	0	0	0	NA	0	0
ENSMUST083930	Gm24031	predicted gene, 24031	0	0	0	0	0	0	0	0	0	0	1	0	0	0	0	NA	0	0
ENSMUST096145	Gm10337	predicted gene 10337	0	0	0	0	0	0	0	0	0	0	1	0	0	0	0	NA	0	0
ENSMUST099256	NA	NA	0	0	0	0	0	0	0	0	0	0	1	0	0	0	0	NA	0	0
ENSMUST101027	Gm22231	predicted gene, 22231	0	0	0	0	0	0	1	0	0	0	0	0	0	0	0	NA	0	0
ENSMUST102279	Gm22757	predicted gene, 22757	0	0	0	0	0	0	1	0	0	0	0	0	0	0	0	NA	0	0
ENSMUST104073	Gm24431	predicted gene, 24431	0	0	0	0	0	0	0	0	0	0	1	0	0	0	0	NA	0	0
ENSMUST104077	Gm24430	predicted gene, 24430	0	0	0	0	0	0	0	0	0	0	1	0	0	0	0	NA	0	0
ENSMUST104161	Gm24867	predicted gene, 24867	0	0	0	0	0	0	0	0	0	0	1	0	0	0	0	NA	0	0
ENSMUST104205	Gm24338	predicted gene, 24338	0	0	0	0	0	0	0	0	0	0	1	0	0	0	0	NA	0	0
ENSMUST104311	Gm23604	predicted gene, 23604	0	0	0	0	0	0	1	0	0	0	0	0	0	0	0	NA	0	0
ENSMUST104449	Gm22771	predicted gene, 22771	0	0	0	0	0	0	0	0	0	0	1	0	0	0	0	NA	0	0
ENSMUST104597	Gm23910	predicted gene, 23910	0	0	0	0	0	0	0	0	0	0	1	0	0	0	0	NA	0	0
ENSMUST108936	NA	NA	0	0	0	0	0	0	0	0	0	0	1	0	0	0	0	NA	0	0
ENSMUST110988	NA	NA	0	0	0	0	0	0	0	0	0	0	1	0	0	0	0	NA	0	0
ENSMUST122558	Gm25321	predicted gene, 25321	0	0	0	0	0	0	0	0	0	0	1	0	0	0	0	NA	0	0
ENSMUST122689	Gm23889	predicted gene, 23889	0	0	0	0	0	0	0	0	0	0	1	0	0	0	0	NA	0	0
ENSMUST125903	Gm16193	predicted gene 16193	0	0	0	0	0	0	0	0	0	0	1	0	0	0	0	NA	0	0
ENSMUST127060	Gm12923	predicted gene 12923	0	0	0	0	0	0	0	0	0	0	1	0	0	0	0	NA	0	0
ENSMUST131588	C79798	expressed sequence C79798	0	0	0	0	0	0	0	0	0	0	1	0	0	0	0	No homology	0	0
ENSMUST131740	Tspan32os	tetraspanin 32, opposite strand	0	0	0	0	0	0	0	0	0	0	1	0	0	0	0	NA	0	0
ENSMUST137730	Gm16196	predicted gene 16196	0	0	0	0	0	0	0	0	0	0	1	0	0	0	0	NA	0	0
ENSMUST146199	Gm15494	predicted gene 15494	0	0	0	0	0	0	0	0	0	0	1	0	0	0	0	NA	0	0
ENSMUST149095	Gm15485	predicted gene 15485	0	0	0	0	0	0	0	0	0	0	1	0	0	0	0	NA	0	0
ENSMUST151101	Gm15243	predicted gene 15243	0	0	0	0	0	0	0	0	0	0	1	0	0	0	0	NA	0	0
ENSMUST151215	4933407I08Rik	RIKEN cDNA 4933407I08 gene	0	0	0	0	0	0	0	0	0	0	1	0	0	0	0	No homology	0	0
ENSMUST152825	Gm11630	predicted gene 11630	0	0	0	0	0	0	0	0	0	0	1	0	0	0	0	NA	0	0
ENSMUST157262	Gm23598	predicted gene, 23598	0	0	0	0	0	0	0	0	0	0	1	0	0	0	0	NA	0	0
ENSMUST157543	Gm23540	predicted gene, 23540	0	0	0	0	0	0	0	0	0	0	1	0	0	0	0	NA	0	0
ENSMUST157564	Gm22213	predicted gene, 22213	0	0	0	0	0	0	0	0	0	0	1	0	0	0	0	NA	0	0
ENSMUST158093	Gm22732	predicted gene, 22732	0	0	0	0	0	0	0	0	0	0	1	0	0	0	0	NA	0	0
ENSMUST158327	NA	NA	0	0	0	0	0	0	0	0	0	0	1	0	0	0	0	NA	0	0
ENSMUST158423	Gm26167	predicted gene, 26167	0	0	0	0	0	0	0	0	0	0	1	0	0	0	0	NA	0	0
ENSMUST158547	NA	NA	0	0	0	0	0	0	0	0	0	0	1	0	0	0	0	NA	0	0
ENSMUST158782	Gm24878	predicted gene, 24878	0	0	0	0	0	0	0	0	0	0	1	0	0	0	0	NA	0	0
ENSMUST158862	Gm24736	predicted gene, 24736	0	0	0	0	0	0	0	0	0	0	1	0	0	0	0	NA	0	0
ENSMUST158982	Gm22500	predicted gene, 22500	0	0	0	0	0	0	0	0	0	0	1	0	0	0	0	NA	0	0
ENSMUST160263	Gm16540	predicted gene 16540	0	0	0	0	0	0	0	0	0	0	1	0	0	0	0	NA	0	0
Epha7	Epha7	Eph receptor A7	0	0	0	0	0	0	0	1	0	0	0	0	0	0	0	EPHA7	0	0
Erbb2ip	Erbin	Erbb2 interacting protein	0	0	0	0	0	0	0	1	0	0	0	0	0	0	0	ERBIN	0	0
Etv5	Etv5	ets variant 5	0	0	0	0	0	0	0	1	0	0	0	0	0	0	0	ETV5	0	0
Fam107a	Fam107a	family with sequence similarity 107, member A	0	0	0	0	0	1	0	0	0	0	0	0	0	0	0	FAM107A	0	0
Fam26e	Fam26e	family with sequence similarity 26, member E	0	0	0	0	0	0	0	1	0	0	0	0	0	0	0	CALHM5	0	0
Fam57b	Fam57b	family with sequence similarity 57, member B	0	0	0	0	0	0	0	0	1	0	0	0	0	0	0	FAM57B	0	0
Fam65c	Ripor3	RIPOR family member 3	0	0	0	0	0	0	0	1	0	0	0	0	0	0	0	RIPOR3	0	0
Fam69a	Fam69a	family with sequence similarity 69, member A	0	0	0	0	0	0	0	0	0	0	1	0	0	0	0	FAM69A	0	0
Fam83b	Fam83b	family with sequence similarity 83, member B	0	0	0	0	0	0	0	0	0	0	1	0	0	0	0	FAM83B	0	0
Fam91a1	Fam91a1	family with sequence similarity 91, member A1	0	0	0	0	0	0	0	1	0	0	0	0	0	0	0	FAM91A1	0	0
Far1	Far1	fatty acyl CoA reductase 1	0	0	0	0	0	1	0	0	0	0	0	0	0	0	0	FAR1	0	0
Fbxl20	Fbxl20	F-box and leucine-rich repeat protein 20	0	0	0	0	0	0	0	0	1	0	0	0	0	0	0	FBXL20	0	0
Fbxl21	Fbxl21	F-box and leucine-rich repeat protein 21	0	0	0	0	0	0	0	0	0	0	1	0	0	0	0	FBXL21	0	0
Fchsd2	Fchsd2	FCH and double SH3 domains 2	0	0	0	0	0	0	0	0	1	0	0	0	0	0	0	FCHSD2	0	0
Fgfr3	Fgfr3	fibroblast growth factor receptor 3	0	0	0	0	0	0	0	0	0	1	0	0	0	0	0	FGFR3	0	0
Fgr	Fgr	FGR proto-oncogene, Src family tyrosine kinase	0	0	0	0	0	0	0	0	0	1	0	0	0	0	0	FGR	0	0
Fibin	Fibin	fin bud initiation factor homolog (zebrafish)	0	0	0	0	0	0	0	1	0	0	0	0	0	0	0	FIBIN	0	0
Flnb	Flnb	filamin, beta	0	0	0	0	0	0	0	0	0	0	0	1	0	0	0	FLNB	0	0
Fscn1	Fscn1	fascin actin-bundling protein 1	0	0	0	0	0	0	0	0	0	0	0	1	0	0	0	FSCN1	0	0
G6pdx	G6pdx	glucose-6-phosphate dehydrogenase X-linked	0	0	0	0	0	0	0	1	0	0	0	0	0	0	0	G6PD	0	0
Gadd45a	Gadd45a	growth arrest and DNA-damage-inducible 45 alpha	0	0	0	0	0	0	0	0	0	0	0	0	0	1	0	GADD45A	0	0
Gcn1l1	Gcn1l1	GCN1 general control of amino-acid synthesis 1-like 1 (yeast)	0	0	0	0	0	0	0	0	1	0	0	0	0	0	0	GCN1	0	0
Gdi2	Gdi2	guanosine diphosphate (GDP) dissociation inhibitor 2	0	0	0	0	0	0	0	0	0	0	0	1	0	0	0	GDI2	0	0
Gdnf	Gdnf	glial cell line derived neurotrophic factor	0	0	0	0	0	0	0	0	0	0	1	0	0	0	0	GDNF	0	0
Gemin6	Gemin6	gem nuclear organelle associated protein 6	0	0	0	0	0	0	0	0	0	1	0	0	0	0	0	GEMIN6	0	0
Gins1	Gins1	GINS complex subunit 1 (Psf1 homolog)	0	0	0	0	0	0	0	0	0	0	1	0	0	0	0	GINS1	0	0
Gipc3	Gipc3	GIPC PDZ domain containing family, member 3	0	0	0	0	0	0	0	0	0	0	0	0	0	0	1	GIPC3	0	0
Gjb3	Gjb3	gap junction protein, beta 3	0	0	0	0	0	0	0	0	0	0	0	0	0	0	1	GJB3	0	0
Glt25d2	Colgalt2	collagen beta(1-O)galactosyltransferase 2	0	0	0	0	0	0	0	1	0	0	0	0	0	0	0	COLGALT2	0	0
Gm10865	Gm10865	predicted gene 10865	0	0	0	0	0	0	0	0	1	0	0	0	0	0	0	No homology	0	0
Gm11762	Gm11762	predicted gene 11762	0	0	0	0	0	0	0	0	1	0	0	0	0	0	0	No homology	0	0
Gm12070	Gm12070	predicted gene 12070	0	0	0	0	0	1	0	0	0	0	0	0	0	0	0	No homology	0	0
Gm12657	Gm12657	predicted gene 12657	0	0	0	0	0	0	0	0	0	1	0	0	0	0	0	H3F3C	0	0
Gm13540	Bloc1s2-ps	biogenesis of lysosomal organelles complex-1, subunit 2, pseudogene	0	0	0	0	0	0	0	0	0	0	1	0	0	0	0	No homology	0	0
Gm15008	Gm15008	predicted gene 15008	0	0	0	0	0	0	0	0	0	1	0	0	0	0	0	No homology	0	0
Gm15128	Gm15128	predicted gene 15128	0	0	0	0	0	0	0	0	1	0	0	0	0	0	0	No homology	0	0
Gm15327	Gm15327	predicted gene 15327	0	0	0	0	0	0	0	0	0	0	1	0	0	0	0	NA	0	0
Gm15421	Gm15421	predicted gene 15421	0	0	0	0	0	0	0	0	0	1	0	0	0	0	0	No homology	0	0
Gm1614	Prob1	proline rich basic protein 1	0	0	0	0	0	0	0	0	0	1	0	0	0	0	0	PROB1	0	0
Gm1673	Gm1673	predicted gene 1673	0	0	0	0	0	0	0	0	1	0	0	0	0	0	0	C4orf48	0	0
Gm19263	NA	NA	0	0	0	0	0	0	0	1	0	0	0	0	0	0	0	NA	0	0
Gm19325	Gm19325	predicted gene, 19325	0	0	0	0	0	0	0	0	0	0	1	0	0	0	0	NA	0	0
Gm19395	Gm19395	predicted gene, 19395	0	0	0	0	0	0	0	0	1	0	0	0	0	0	0	No homology	0	0
Gm19528	NA	NA	0	0	0	0	0	0	0	1	0	0	0	0	0	0	0	NA	0	0
Gm19578	NA	NA	0	0	0	0	0	0	0	1	0	0	0	0	0	0	0	NA	0	0
Gm20031	NA	NA	0	0	0	0	0	0	0	1	0	0	0	0	0	0	0	NA	0	0
Gm20245	NA	NA	0	0	0	0	0	0	0	0	0	1	0	0	0	0	0	NA	0	0
Gm20279	NA	NA	0	0	0	0	0	0	0	0	1	0	0	0	0	0	0	NA	0	0
Gm2694	Gm2694	predicted gene 2694	0	0	0	0	0	0	0	0	1	0	0	0	0	0	0	No homology	0	0
Gm4980	NA	NA	0	0	0	0	0	0	0	1	0	0	0	0	0	0	0	NA	0	0
Gm5069	Gm5069	predicted pseudogene 5069	0	0	0	0	0	0	0	0	0	0	1	0	0	0	0	NA	0	0
Gm5803	Hnrnpa1l2-ps2	heterogeneous nuclear ribonucleoprotein A1-like 2, pseudogene 2	0	0	0	0	0	0	0	0	0	0	1	0	0	0	0	No homology	0	0
Gm6816	Rps4l-ps	ribosomal protein S4-like, pseudogene	0	0	0	0	0	0	0	0	0	1	0	0	0	0	0	No homology	0	0
Gnb1	Gnb1	guanine nucleotide binding protein (G protein), beta 1	0	0	0	0	0	0	0	0	0	0	0	1	0	0	0	GNB1	0	0
Gpam	Gpam	glycerol-3-phosphate acyltransferase, mitochondrial	0	0	0	0	0	0	0	0	1	0	0	0	0	0	0	GPAM	0	0
Gpd1l	Gpd1l	glycerol-3-phosphate dehydrogenase 1-like	0	0	0	0	0	0	0	0	1	0	0	0	0	0	0	GPD1L	0	0
Gpr107	Gpr107	G protein-coupled receptor 107	0	0	0	0	0	0	0	0	0	0	1	0	0	0	0	GPR107	0	0
Gpr132	Gpr132	G protein-coupled receptor 132	0	0	0	0	0	0	0	0	0	0	0	0	0	1	0	GPR132	0	0
Gpsm2	Gpsm2	G-protein signalling modulator 2 (AGS3-like, C. elegans)	0	0	0	0	0	0	0	0	0	0	0	0	0	0	1	GPSM2	0	0
Grhl2	Grhl2	grainyhead like transcription factor 2	0	0	0	0	0	0	0	0	0	0	0	0	0	0	1	GRHL2	0	0
Gsta4	Gsta4	glutathione S-transferase, alpha 4	0	0	0	0	0	1	0	0	0	0	0	0	0	0	0	GSTA4	0	0
[truncated: 385 more rows]

## Sheet: S7
Table S7 PSGs revealed by the branch-site test analyses after alignment correction, multiple tests correction, and an ultimate visual inspection
PSG	Branch under positive selection	LRT	p-value	p-value adjusted	BEB sites	Functional change	Polyphen-2	Human Polymorphism	RPHAST	Duplications
AADACL2	Proboscis monkey	33.7	6.43019e-09	3.408e-07	E131W, A156Q, E174T	0	Predicted to be benign: 131E, 156A, 174E	W131R (rs758676587) W131C (rs1480722907) W131* (rs1252685832) Q156E (rs1316863586) Q156* (rs1316863586)	Positive selection	NA
ADGRV1	Baboon	33.6358	6.64598e-09	3.52237e-07	D979L	1	Probably damaging	NA	Positive selection	NA
ADGRV1	Black snub-nosed monkey	14.4894	0.000140948	0.00249008	L3068A	1	Probably damaging	A3068S (rs972777692)	Relaxation of purifying selection	Yes
ADGRV1	Bushbaby	10.2493	0.00136737	0.0181177	NA	NA	NA	NA	gBGC+Relaxation of purifying selection	NA
ATP8A2	Black snub-nosed monkey	13.2681	0.00026996	0.00495814	NA	NA	NA	NA	null model	NA
ATP8A2	Proboscis monkey	23.2686	1.40881e-06	7.46672e-05	K1121D	0	Predicted to be benign	D1121Y (rs1307728290)	Positive selection	NA
ATP8B1	Orangutan	28.112	1.14e-07	6.07e-06	W576T, R582L	1	Probably damaging: 576W. Possibly damaging: 582R.	NA	null model	No
CLCA2	Bushbaby	14.5055	0.00013975	0.00740677	T465F	1	Probably damaging	NA	null model	NA
CLIC5	Ma's night monkey	27.5187	1.56e-07	8.25e-06	L56Y	0	Predicted to be begnin	NA	Positive selection	NA
CLIC5	Strepsirrhini B9	12.021	0.000526052	0.0139404	Q394S	0	Predicted to be benign	S394N (rs766742096)	NA	NA
COCH	Sooty mangabey	96.894	0	0	F116R, F117W, F118S, F119A	1	Probably damaging: 12V, 75V, 76F, 77F, 116F, 117F, 118F. Predicted to be benign: 56F, 57F, 58F, 78F, 80S, 119F.	W117R (rs121908929) W117* (rs1336417636) A119T (rs121908931)	Positive selection	No
COL10A1	Bushbaby	37.2338	1.04781e-09	5.55337e-08	Q90L, P96L, I217P, F370A, M406P, P486N, V524G, N529G	1	Possibly damaging: 217I, 406M. Predicted to be benign: 90Q, 96P, 370F, 486P, 524V, 529N	L96F (rs760220486) L96M (rs768556259) P217S (rs1338359461) A370P (rs756365636) P406R (rs201088230) N486S (rs1295071807) G524D (rs1431050209)	gBGC+Positive selection	No
DNM1	Green monkey	17.6069	2.72e-05	0.00143949	M734A, L752T, S755P	1	Probably damaging: 734M, 752L, 755S	A734T (rs1186378541) A734V (rs528033412)	Positive selection	No
FAT4	Sooty mangabey	86.8377	0	0	I4487H, M4553N, N4780E, L4781S, W4853M, I4854E, E4857R, A4896R	1	Probably damaging: 4553M, 4780N, 4853W, 4854I, 4857E, 4896A. Predicted to be benign: 4487I, 4781L.	N4553K (rs202233968) S4781T (rs937224716) M4853V (rs1560640910) R4896C (rs749083638) R4896H (rs531333503)	Positive selection	No
FSCN2	Chimpanzee	24.1499	8.91e-07	4.72e-05	E358N	1	Probably damaging	N358K (rs772944348)	Positive selection	No
KCNQ4	Black snub-nosed monkey	129.536	0	0	Q395R	0	Predicted to be benign	R395Q (rs773034045) R395W (rs373405864)	gBGC+ Positive selection	No
KCNQ4	Rhinopithecus B32	117.82	0	0	C483W, M587V	1	Probably damaging: 483C, 587M.	W483C (rs1156621502)	NA	NA
LMO7	Bushbaby	22.7725	1.82358e-06	9.66496e-05	C1319Q	0	Predicted to be benign	Q1319K (rs754235190)	Relaxation of purifying selection	No
MYCL	Colobinae B35	18.6432	1.57611e-05	0.000208835	V85A	0	Predicted to be benign	A85V (rs767668202) A85S (rs752938301) A85T (rs752938301)	NA	NA
MYO15A	Proboscis monkey	12.1587	0.000488598	0.0258957	NA	NA	NA	NA	Relaxation of purifying selection	NA
MYO6	Sooty mangabey	40.2821	2.2e-10	1.17e-08	S788L	1	Probably damaging	NA	null model	NA
PCDH15	Black Lemur	11.8331	0.000581872	0.0299842	T1458G	1	Probably damaging	G1458A (rs1564551946)	null model	NA
PCDH15	Tarsier	10.599	0.00113148	0.0299842	NA	NA	NA	NA	Relaxation of purifying selection	NA
PLCE1	Black snub-nosed monkey	88.3331	0	0	W1899M, H1919M, E1944N, Q1945S	1	Probably damaging: 1899W, 1919H, 1944E, 1945Q	M1899T (rs1388477579) M1919T (rs184071036) N1944S (rs1344794553) S1945T (rs376573095)	Positive selection	No
PTPRQ	Black Lemur	12.046	0.000519037	0.0137545	NA	NA	NA	NA	null model	NA
PTPRQ	Orangutan	22.1506	2.52072e-06	0.000133598	V1003S, F1005S, I1006S	1	Probably damaging: 1005F, 1006I. Predicted to be benign: 1003V	NA	Positive selection	NA
RAB3IP	Hominoidea B28	20.563	5.77015e-06	0.000305818	6M	NA	NA	NA	NA	NA
RPGRIP1L	Ma's night monkey	11.5835	0.00066539	0.0352657	NA	NA	NA	NA	null model	NA
SCRIB	Orangutan	40.4458	2.02e-10	1.07e-08	Q990S, V1568S, K1569G	1	Probably damaging: 990Q. Predicted to be benign: 1568V, 1569K	S1568F (rs782735344) S1568C (rs782735344) G1569E (rs1223894593)	null model	No
SH3GL2	Orangutan	18.332	1.85559e-05	0.000983464	M110F	1	Possibly damaging	NA	Positive selection	NA
SLC26A5	Black snub-nosed monkey	23.3653	1.33971e-06	7.10047e-05	H669Y, G679A, R680G		Probably damaging: 669H, 679G, 680R	Y669C (rs1378376686) G680E (rs764693699) G680R (rs754303636)	Positive selection	NA
SLC52A3	Haplorrhini B52	17.3019	3.18869e-05	0.00169001	NA	NA	NA	NA	NA	NA
SLC52A3	Lemuridae B3	10.8776	0.000973342	0.0182757	E39Y, S266R	0	Predicted to be benign: 39E, 266S	NA	NA	NA
SLC52A3	Strepsirrhini B9	10.7648	0.00103447	0.0182757	NA	NA	NA	NA	NA	NA
SRRM4	Ma's night monkey	13.1166	0.000292685	0.0155123	I166E	0	Predicted to be benign	E166G (rs868609659)	null model	NA
STOX1	B40	16.5937	4.63042e-05	0.000682327	NA	NA	NA	NA	NA	NA
STOX1	Baboon	20.5845	5.70574e-06	0.000151202	NA	NA	NA	NA	Positive selection	NA
STOX1	Papionini B46	16.3922	5.14964e-05	0.000682327	NA	NA	NA	NA	NA	NA
STOX1	Platyrrhini B17	10.2615	0.00135834	0.0143984	L386E	1	Possibly damaging	NA	NA	NA
STRBP	Gibbon	22.9396	1.67168e-06	8.85991e-05	I351G	0	Predicted to be benign	G351V (rs1452790084)	null model	NA
USH2A	Bushbaby	10.8058	0.00101182	0.0268132	NA	NA	NA	NA	gBGC+Relaxation of purifying selection	NA
USH2A	Orangutan	9.79217	0.00175256	0.030962	NA	NA	NA	NA	Relaxation of purifying selection	NA
USH2A	Simiiformes B51	14.8574	0.000115952	0.00614547	NA	NA	NA	NA	NA	NA
WDR19	Platyrrhini B17	12.0114	0.000528754	0.028024	NA	NA	NA	NA	NA	NA
WFS1	Black snub-nosed monkey	29.7278	4.97168e-08	2.63499e-06	W554L, R583L, S584Q	1	Probably damaging: 554W, 583R. Predicted to be benign: 584Q	Q584H (rs76577786)	Positive selection	No

## Sheet: S8
Table S8 PSGs interacting with duplications
PSG	Branch under positive selection	BEB sites	ID Ensembl exon tested (site selected)	Duplications
ADGRV1	Black snub-nosed monkey	L3068A	ENSRBIE00000263467 (3068)	Yes
ATP8B1	Orangutan	W576T, R582L	ENSPPYE00000093399 (576,582)	No
COCH	Sooty mangabey	V12G, F56L, F57E, F58E, V75G, F76A, F77A, F78V, S80R, F116R, F117W, F118S, F119A	ENSCATE00000017625 (12), ENSCATE00000017680 (56,57,58), ENSCATE00000017698 (116, 117, 118,119)	No
COL10A1	Bushbaby	Q90L, P96L, I217P, F370A, M406P, P486N, V524G, N529G	ENSOGAE00000254933 (90,96,217,370,406,486)	No
DNM1	Green monkey	M734A, L752T, S755P	ENSCSAE00000077333 (734, 752, 755)	No
FAT4	Sooty mangabey	I4487H, M4553N, N4780E, L4781S, W4853M, I4854E, E4857R, A4896R	ENSCATE00000063653 (4487), ENSCATE00000063687 (4553), ENSCATE00000063738 (4870,4781, 4853, 4854, 4857), ENSCATE00000063744 (4896)	No
FSCN2	Chimpanzee	E358N	ENSPTRE00000500716 (358)	No
KCNQ4	Black snub-nosed monkey	Q395R	ENSRBIE00000241057 (395)	No
LMO7	Bushbaby	C1319Q	ENSOGAE00000225542 (1319)	No
PLCE1	Black snub-nosed monkey	W1899M, H1919M, E1944N, Q1945S	ENSRBIE00000151749 (1899, 1919)	No
SCRIB	Orangutan	Q990S, V1568S, K1569G	ENSPPYE00000189807 (990)	No
WFS1	Black snub-nosed monkey	W554L, R583L, S584Q	ENSRBIE00000115111 (554,583,584)	No

## Sheet: S9
Table S9 Genomes used for each species and its characteristics (version, percentage of unplaced fragments)
Species	Latin scientific name	Genome version UCSC	% Unplaced	Sequencing technology	Sequencing coverage	Bioproject	SRA Accesion
Nancy Ma's night monkey	Aotus nancymaae	Jun. 2017 (Anan_2.0/aotNan1)	100	PacBio RSII; PacBio Sequel; Illumina	132.4x	PRJNA251539	https://trace.ncbi.nlm.nih.gov/Traces/sra/sra.cgi?study=SRP050519
Common Marmoset	Callithrix jacchus	March 2009 (WUGSC 3.2/calJac3)	100	ABI 3730	6.6x	PRJNA20401	https://trace.ncbi.nlm.nih.gov/Traces/sra/sra.cgi?study=SRP041711
White-faced sapajou (Panamanian White-throated Capuchin)	Cebus imitator	Apr. 2016 (Cebus_imitator-1.0/cebCap1)	100	Illumina	81x	PRJNA298580	https://trace.ncbi.nlm.nih.gov/Traces/sra/sra.cgi?study=SRP066279
Sooty mangabey	Cercocebus atys	Mar. 2015 (Caty_1.0/cerAty1)	100	Illumina; PacBio RS	192.0x	PRJNA157077	https://trace.ncbi.nlm.nih.gov/Traces/sra/sra.cgi?study=SRP044836
Green monkey	Chlorocebus sabaeus	Mar. 2014 (Chlorocebus_sabeus 1.1/chlSab2)	1.6	454 Titanium/Illumina HiSeq/ABI	95x	PRJNA168621	https://trace.ncbi.nlm.nih.gov/Traces/sra/sra.cgi?study=SRP014907
Angolan colobus	Colobus angolensis palliatus	Mar. 2015 (Cang.pa_1.0/colAng1)	100	Illumina	86.8x	PRJNA251421	https://trace.ncbi.nlm.nih.gov/Traces/sra/sra.cgi?study=SRP050426
Sclater's Lemur	Eulemur flavifrons	Aug. 2015 (Eflavifronsk33QCA/eulFla1)	100	Illumina HiSeq	52.0x	PRJNA284191	https://trace.ncbi.nlm.nih.gov/Traces/sra/sra.cgi?study=SRP058683
Black Lemur	Eulemur macaco	Aug. 2015 (Emacaco_refEf_BWA_oneround/eulMac1)	100	Illumina HiSeq	21.0x	PRJNA284191	https://trace.ncbi.nlm.nih.gov/Traces/sra/sra.cgi?study=SRP058683
Western gorilla	Gorilla gorilla gorilla	Mar. 2016 (GSMRT3/gorGor5)	4.2	N/A	100x	PRJEB10880	https://trace.ncbi.nlm.nih.gov/Traces/sra/sra.cgi?study=ERP012179
Human	Homo sapiens	Dec. 2013 (GRCh38/hg38)	0.37	BAC Sanger/WGS/Illumina	N/A	PRJNA31257
Common Long-tailed Macaque (Crab-eating macaque)	Macaca fascicularis	Jun. 2013 (Macaca_fascicularis_5.0/macFas5)	2.5	Illumina	68x	PRJNA20409	https://trace.ncbi.nlm.nih.gov/Traces/sra/sra.cgi?study=SRP011089
Rhesus Monkey	Macaca mulatta	Nov. 2015 (BCM Mmul_8.0.1/rheMac8)	3.95	PacBio; Sanger; Illumina GAII	47.4x	PRJNA214746
Southern Pig-tailed macaque	Macaca nemestrina	Mar. 2015 (Mnem_1.0/macNem1)	100	Illumina; PacBio RS; PacBio RSII	113.1x	PRJNA251427	https://trace.ncbi.nlm.nih.gov/Traces/sra/sra.cgi?study=SRP045960
Drill	Mandrillus leucophaeus	Mar. 2015 (Mleu.le_1.0/manLeu1)	100	Illumina	117.2x	PRJNA251423	https://trace.ncbi.nlm.nih.gov/Traces/sra/sra.cgi?study=SRP050495
Grey Mouse Lemur	Microcebus murinus	Feb. 2017 (Mmur_3.0/micMur3)	1.92	Illumina/ PacBio RS/ PacBio RSII	221.6x	PRJNA19967	https://trace.ncbi.nlm.nih.gov/Traces/sra/sra.cgi?study=SRP045300
Mouse	Mus musculus	Dec. 2011 (GRCm38/mm10)	78.24	N/A	N/A	PRJNA20689
Proboscis monkey	Nasalis larvatus	Nov. 2014 (Charlie1.0/nasLar1)	11.3	454; Illumina HiSeq	290x	PRJNA241312
Norther White-cheeked Gibbon	Nomascus leucogenys	Oct. 2012 (GGSC Nleu3.0/nomLeu3)	5.6	Sanger	5.6x in Q20 bases	PRJNA13975	https://trace.ncbi.nlm.nih.gov/Traces/sra/sra.cgi?study=SRP010916
Garnett’s Greater Galago (Bushbaby)	Otolemur garnetti	Mar. 2011 (Broad/otoGar3)	100	Illumina GAIIx	137x	PRJNA16955	https://trace.ncbi.nlm.nih.gov/Traces/sra/sra.cgi?study=SRP000793
Bonobo	Pan paniscus	Aug. 2015 (MPI-EVA panpan1.1/panPan2)	4.1	454 GS FLX; 454 GS FLX Titanium	26x	PRJNA49285
Chimpanzee	Pan troglodytes	May 2016 (Pan_tro 3.0/panTro5)	8.17	Sanger/Illumina/PacBio	6x Sanger/55x Illumina/9x PacBio	PRJNA13184	https://trace.ncbi.nlm.nih.gov/Traces/sra/sra.cgi?study=SRP007121
Olive Baboon	Papio anubis	Feb. 2013 (Baylor Panu_2.0/papAnu3)	7.5	Sanger 3730; 454 FLX; Illumina	2.5x Sanger; 4.5x 454; 85x Illumina	PRJNA54005	https://trace.ncbi.nlm.nih.gov/Traces/sra/sra.cgi?study=SRP026666
Bornean Orangutan	Pongo pygmaeus abelii	July 2007 (WUGSC 2.0.2/ponAbe2)	10	Illumina	6x	PRJNA20869	https://trace.ncbi.nlm.nih.gov/Traces/sra/sra.cgi?study=SRP001578
Coquerel's sifaka	Propithecus coquereli	Mar. 2015 (Pcoq_1.0/proCoq1)	100	Illumina	104.7x	PRJNA251429	https://trace.ncbi.nlm.nih.gov/Traces/sra/sra.cgi?study=SRP047161
Golden snub-nosed Monkey	Rhinopithecus roxellana	Oct. 2014 (Rrox_v1/rhiRox1)	100	Illumina HiSeq	76.6x	PRJNA230020	https://trace.ncbi.nlm.nih.gov/Traces/sra/sra.cgi?study=SRP033389
Black snub-nosed Monkey	Rhinopithecus bieti	Aug. 2016 (ASM169854v1/rhiBie1)	100	Illumina HiSeq	53.7x	PRJNA315476	https://trace.ncbi.nlm.nih.gov/Traces/sra/sra.cgi?study=SRP071917
Bolivian Squirrel monkey	Saimiri boliviensis	Oct. 2011 (Broad/saiBol1)	100	Illumina HiSeq	80x	PRJNA67945	https://trace.ncbi.nlm.nih.gov/Traces/sra/sra.cgi?study=SRP000293
Bohol Tarsier	Tarsius syrichta (Carlito syrichta)	Sep. 2013 (Tarsius_syrichta-2.0.1/tarSyr2)	100	Sanger; 454; Illumina	48x	PRJNA20339	https://trace.ncbi.nlm.nih.gov/Traces/sra/sra.cgi?study=SRP033512
All the genomes used are not sequenced and assembled to the same quality degree. We present here the percentage of unplaced (i.e. not assigned to a chromosome) scaffolds resulting from the sequencing and assembly process as a measure of potential confounding factors. Species featuring 100% of unplaced scaffolds have been sequenced, but their scaffolds and contigs (typically several dozens to seve…

## Sheet: S11
Table S11 Genomic information evaluated by QUAST-LG for each studied species and PSGs revealed by the branch-site test analyse after multiple test, alignment corrections and ultimate visual inspection
Species	PSG	contigs	Largest contig	Total length	GC (%)	N50	N75	L50	L75	N's per 100 kbp	Complete BUSCO	Partial BUSCO
Angolan colobus	0	6662	35326507	2960407352	0.692871	7885590	3907144	116	248	9795.78	1.1525	0.259818
Baboon	2	11214	217458864	2884943646	0.6946	140346614	108049171	9	14	774.86	1.23449	0.200335
Black snub-nosed monkey	6	10920	14887386	2888434773	0.694092	2345758	1092836	360	806	6065.39	1.17986	0.253093
Bonobo	0	1248	247869975	3274620104	0.692362	144709823	114371477	9	15	17124.2	1.19897	0.200335
Bushbaby	5	2115	73491278	2511166853	0.696023	13852661	7080826	47	112	6369.95	1.22923	0.216632
Chimpanzee	1	10347	228573443	3180100543	0.693278	135926727	91965084	10	16	3098.07	1.21384	0.231854
Coquerel's sifaka	0	16391	29265399	2788153134	0.697547	5607000	2361410	148	336	25581.5	1.19897	0.191698
Crab-eating macaque	0	4115	227556264	2942541183	0.693888	152835861	112612857	8	14	4852.78	1.19897	0.231854
Drill	0	5831	17385548	3051478058	0.692159	3198536	1631938	283	622	11154.2	1.19897	0.200335
Sclater’s lemur	0	10978	3296881	2096479967	0.692464	418068	226744	1472	3160	994.47	NA	NA
Black Lemur	2	11606	3277563	2105601753	0.692159	408996	218859	1499	3241	850.76	NA	NA
Gibbon	1	17474	74231199	2934599314	0.692464	22692035	7937130	41	96	6114.75	1.18457	0.266388
Golden snub-nosed monkey	0	8342	9848887	2832338564	0.693583	1589602	774390	512	1146	1528.59	1.23449	0.200335
Gorilla	0	14324	36219563	3077571564	0.691853	10016017	3696533	93	218	0	1.20882	0.231854
Green Monkey	1	1010	139301422	2788232529	0.692973	101219884	84932903	12	19	1348.93	1.20882	0.231854
Human	0	297	250051446	32036512383	0.695007	155270575	135006513	84	141	90670	1.20387	0.208633
Marmoset	0	9432	210400635	2903680906	0.69338	132174527	108792865	9	15	5594.62	1.20882	0.224364
Ma's night monkey	3	16043	42888418	2837662340	0.69226	8503641	3831555	100	227	5186.27	1.23983	0.200335
Mouse Lemur	0	4176	159902609	2480993650	0.694702	108171978	73916538	10	17	4065.47	1.26768	0.173202
Proboscis monkey	3	9422	215897965	2709104898	0.685331	146407008	99894491	8	14	22691.5	NA	NA
Orangutan	5	55	229942017	3446771396	0.691853	135191526	94050890	10	18	10248.1	1.19412	0.246201
Pig-tailed macaque	0	5469	63123227	2942084011	0.694702	15368434	8785636	61	123	3734.84	1.22923	0.173202
Rhesus macaque	0	20795	225584828	2975141674	0.694397	144306982	111343173	9	14	3160.89	1.22404	0.191698
Sooty mangabey	3	4034	47169369	2836195730	0.694092	12893904	6809364	65	139	2136.27	1.23449	0.224364
Squirrel monkey	0	860	72162052	2605954288	0.692566	18744880	9676098	39	85	5043.7	1.21891	0.200335
Tarsier	1	53936	4032379	3233366330	0.693888	435109	192382	2120	4860	1414.82	1.16147	0.266388
White-faced sapajou	0	2814	21314971	2711555473	0.691955	5274112	2647905	149	333	3953.21	1.23449	0.216632

## Sheet: S12
Table S12 IUCN status of studied species (1: Least Concern, 2: Near Threatened, 3:Vulnerable, 4: Endangered, 5: Critically endangered) and PSGs revealed by the branch-site test analyse after multiple test, alignment corrections and ultimate visual inspection
Species	PSG	IUCN status	IUCN status code
Angolan colobus	0	VU	3
Baboon	2	LC	1
Black snub-nosed monkey	6	EN	4
Bonobo	0	EN	4
Bushbaby	5	LC	1
Chimpanzee	1	EN	4
Coquerel's sifaka	0	CR	5
Crab-eating macaque	0	VU	3
Drill	0	EN	4
Sclater’s lemur	0	CR	5
Black Lemur	2	EN	4
Gibbon	1	CR	5
Golden snub-nosed monkey	0	EN	4
Gorilla	0	CR	5
Green Monkey	1	LC	1
Human	0	NA	NA
Marmoset	0	LC	1
Ma's night monkey	3	VU	3
Mouse Lemur	0	LC	1
Proboscis monkey	3	EN	4
Orangutan	5	CR	5
Pig-tailed macaque	0	VU	3
Rhesus macaque	0	LC	1
Sooty mangabey	3	VU	3
Squirrel monkey	0	LC	1
Tarsier	1	NT	2
White-faced sapajou	0	VU	3

## Sheet: S13
Table S13 Gene- and species-specific dN/dS values
gene	B40	Baboon	Black Lemur	Black snub-nosed monkey	Bonobo	Bushbaby	Catarrhini B50	Cercopithecinae B48	Cercopithecoidea B49	Chimpanzee	Colobinae B35	Angolan Colobus	B6	Coquerel's sifaka	Crab-eating macaque	Drill	B38	Gibbon	Golden snub-nosed monkey	Gorilla	Green monkey	Haplorrhini B52	Hominidae B26	Homininae B25	Hominini B23	Hominoidea B28	Human	Mouse Lemur	Lemuridae B3	Lemuriformes B7	B45	Pig-tailed macaque	Sooty mangabey	B16	Marmoset	Ma's night monkey	Mouse	Proboscis monkey	Orangutan	Panini B22	Papionini B46	Platyrrhini B17	B44	Rhesus macaque	White-faced sapajou	B13	Sclater's Lemur	Simiformes	B33
AADACL2	0	0.344538	0.352941	0.352941	0.352941	0.345019	0.346774	0.333333	0.344633	0.352941	0.342857	0.344538	0.345324	0.345656	0.352941	0.341176	0.352941	0.347826	0	0.339623	0.344538	0.348993	0	0.339806	0.352941	0.340909	0.346939	0.344708	0.344612	0.344937	0.352941	0.352941	0.352941	0	0.344398	0.343137	0.345218	0.345306	0.349398	0.35	0.352941	0.344928	0	0	0.343023	0	0	0.345663	0.352941
ACBD7	0	0.161905	0	0	0	0.159574	0.163636	0.158879	0	0.159624	0	0.159875	0.159236	0.159292	0	0.155963	0	0.159375	0	0.161905	0.158879	0	0	0	0.158879	0.159624	0.160377	0.159783	0.159269	0.160221	0	0.161905	0	0	0.160377	0.160149	0.159718	0.159858	0.158879	0.161905	0.163462	0.159748	0	0	0.159329	0.163636	0.155963	0.159744	0
ADGRV1	0.214286	0.227723	0.217391	0.217391	0.241379	0.228332	0.22807	0.22	0.230415	0.230769	0.229508	0.231788	0.229167	0.227818	0.222222	0.223529	0.25	0.229437	0.222222	0.225806	0.225806	0.22449	0.214286	0.229508	0.233333	0.230088	0.233333	0.229299	0.229469	0.227758	0.212121	0.222222	0.235294	0.222222	0.228956	0.22807	0.228638	0.22973	0.227723	0.217391	0.230769	0.228571	0.25	0.227273	0.226923	0.217391	0.210526	0.227787	0.226415
AFTPH	0	0.357143	0	0.380952	0.285714	0.358382	0.354839	0.357143	0.35443	0.380952	0.380952	0.357143	0	0.357664	0	0.357143	0	0.366197	0.428571	0.354167	0.357143	0.36	0.35	0.363636	0	0.352941	0.361111	0.359813	0.361842	0.359649	0	0.428571	0.380952	0	0.357143	0.362416	0.358875	0.365854	0.35443	0.354167	0.428571	0.359375	0	0.428571	0.359223	0.354839	0.428571	0.358156	0.371429
ALDH1A3	0	0	0.047619	0.0454545	0.0454545	0.0492669	0.0492228	0.0535714	0.0509259	0.0454545	0.048	0.0526316	0.0495868	0.0502793	0	0.0454545	0	0.0487805	0.0454545	0.0434783	0.0526316	0.0507812	0.0540541	0.0496183	0.047619	0.0481928	0.046875	0.0488656	0.0494505	0.0491803	0.0465116	0.0458716	0.0461538	0	0.0497018	0.0492424	0.0492505	0.0416667	0.0495049	0.0434783	0.0473373	0.0486111	0	0	0.0488722	0.0517241	0.0537634	0.0496536	0.0465116
ANP32B	0	0.135135	0	0	0	0.143105	0.142857	0.144144	0.136986	0	0.135135	0.148649	0	0.135135	0	0	0	0.142857	0	0	0.135135	0.153846	0	0.15	0.138889	0.142857	0.135135	0.143791	0.14433	0.143541	0.135135	0	0	0.142857	0.145161	0.141892	0.142738	0.153846	0.144531	0	0.135135	0.140845	0	0.135135	0.142857	0	0.144737	0.142503	0.141892
ATP2B2	0.0333333	0.019802	0.0184332	0.0263158	0	0.0185778	0.019802	0.0149254	0.0195122	0	0.0184049	0.015625	0.0168776	0.0187845	0	0	0	0.0188285	0.027027	0.0179641	0.0166667	0.017341	0	0.0191083	0.0277778	0.0196078	0.0136986	0.0182094	0.0166667	0.0186916	0.0136986	0.027027	0.015873	0.0166667	0.0178862	0.0184049	0.018287	0.018018	0.0191257	0.0212766	0.0153846	0.018	0.0196078	0.0263158	0.0176768	0.0263158	0.0183727	0.0178771	0.0263158
ATP8A2	0.0512821	0.057971	0.0526316	0.0434783	0.0555556	0.0509338	0.0503145	0.0425532	0.0531401	0	0.0519481	0.0529101	0.0515873	0.0521327	0	0.0606061	0.0571429	0.0512821	0.0689655	0.0506329	0.0517241	0.05	0.0666667	0.0483871	0.047619	0.0465116	0.0555556	0.0511013	0.0510638	0.0516432	0.0588235	0.0555556	0.0454545	0.0714286	0.0521978	0.0512821	0.0513089	0.0514706	0.0526316	0	0.0512821	0.04947	0.1	0.056338	0.0519878	0.0526316	0.0555556	0.0517837	0.0461538
ATP8B1	0.1	0.104046	0.102564	0.103448	0.111111	0.102981	0.104247	0.0990099	0.103659	0.0869565	0.101852	0.104762	0.103896	0.103448	0.113636	0.102564	0.0882353	0.101307	0.102941	0.0992366	0.1	0.104938	0.1	0.102564	0.111111	0.104046	0.104478	0.103406	0.103333	0.103125	0.101266	0.102941	0.1	0.106667	0.103594	0.103261	0.10314	0.104895	0.103806	0.102041	0.12	0.102857	0.0967742	0.0909091	0.104089	0.117647	0.102564	0.103576	0.142857
BARHL1	0	0.0225989	0.0222222	0	0	0.0199203	0	0.0222222	0.0186567	0	0	0.0224719	0.0181818	0.021164	0	0.0227273	0	0.0191847	0	0.0220264	0.0227273	0.0263158	0.0243902	0.0212766	0.0222222	0.0188679	0.0222222	0.0190476	0.0192308	0.0223464	0	0.0227273	0.0225564	0.025641	0.0219298	0.0177778	0.0197869	0.0210526	0.021978	0	0.0224719	0.0207469	0	0	0.0176991	0.0192308	0	0.025641	0
BCL2	0	0	0	0	0	0.151992	0.151111	0.150376	0.151515	0	0	0.152416	0.155556	0.151703	0	0.155556	0.155556	0.150376	0	0.150838	0	0.153333	0	0.159091	0	0.154255	0	0.151938	0.150725	0.148148	0	0	0	0	0.151984	0.150943	0.151796	0	0.152866	0	0.155556	0.150943	0	0	0.150183	0	0	0.151982	0.155556
BMPER	0.0666667	0.101695	0.0983607	0.0666667	0.0666667	0.0962279	0.0952381	0.103448	0.0970874	0.0666667	0.0882353	0.0993789	0	0.0965909	0.0666667	0.0888889	0	0.0954198	0.101695	0.0895522	0.10084	0.0992908	0	0.0958084	0	0.104167	0.0990991	0.0961183	0.0960187	0.0964467	0.0666667	0	0.1	0.0921053	0.0962567	0.0949153	0.0965387	0.0933333	0.0948276	0.108108	0	0.0971429	0	0.0888889	0.0987654	0.09375	0.0930233	0.0963173	0.096
C1QTNF5	0.046729	0.0471698	0	0	0.0377358	0.0465235	0.0464286	0.044843	0.0468227	0.0377358	0.0545455	0.0434783	0	0.046332	0	0.0463576	0	0.0474138	0	0.046729	0.0469484	0.0472103	0	0.0487805	0.0377358	0.0485437	0.046729	0.0466667	0.0467446	0.0458861	0.0377358	0.047619	0	0.04	0.0465686	0.0447761	0.0462447	0.0446429	0.0443038	0	0.0384615	0.0455531	0	0	0.0473373	0.0447761	0	0.0457355	0.046332
CACNA1D	0.0555556	0.06	0.05	0.04	0.04	0.0540541	0.0588235	0.0526316	0.0530973	0.0666667	0.046875	0.0595238	0.05	0.0548387	0.0555556	0.0571429	0	0.0564103	0	0.0531915	0.0546875	0.0547945	0.0555556	0.0512821	0.0833333	0.0543478	0.0517241	0.0544218	0.0533333	0.0537897	0.06	0.0588235	0.0666667	0	0.0526316	0.0552147	0.054073	0.0581395	0.0552764	0.047619	0.06	0.0544218	0.1	0.0454545	0.0561798	0	0.04	0.0539499	0.0545455
CALB1	0	0	0	0	0	0.0416667	0.043956	0.05	0.0424929	0.0487805	0.0470588	0.047619	0	0.0422535	0	0	0	0.04	0	0.0487805	0.0361446	0.0392157	0	0.0487805	0	0.030303	0	0.0406321	0.0491803	0.0411523	0	0	0	0	0.0396825	0.0402685	0.0412068	0.0357143	0.0487805	0	0	0.0406321	0	0	0.0357143	0	0	0.0419355	0.0487805
CALB2	0	0.0190476	0.0181818	0	0	0.0145729	0.0143541	0	0.0132159	0.0188679	0.0149254	0.0139211	0	0.0140406	0	0.0192308	0	0.0141643	0	0.0188679	0.0168067	0.015544	0	0.0111111	0	0.0152091	0.0125786	0.0144928	0.0136519	0.0141612	0.0192308	0.0192308	0.0190476	0.0168539	0.0125	0.0138568	0.0146735	0.017094	0.0144928	0.0188679	0.015748	0.0136719	0	0.0119048	0.0142857	0.0162162	0	0.0157895	0
CASP3	0	0	0	0.124514	0	0.12442	0.125	0	0.122977	0.138889	0.12844	0.123494	0.125	0.123953	0.138889	0.138889	0.138889	0.122807	0	0.121622	0.123288	0.125683	0.119403	0.123077	0.135135	0.124481	0.111111	0.12449	0.123418	0.125261	0	0	0	0	0.124571	0.126667	0.12434	0.124646	0.124365	0.121622	0.138889	0.123348	0	0.123288	0.125424	0.12605	0	0.124317	0
CDH23	0.0666667	0.0588235	0.05	0.0578512	0.0638298	0.0547112	0.0535714	0.0520833	0.0546318	0.0714286	0.0545455	0.0553191	0.0533333	0.0544629	0.0638298	0.0533333	0.04	0.0546448	0.05	0.0529412	0.0561056	0.0551181	0.0545455	0.0526316	0.0666667	0.0540541	0.0573248	0.0548446	0.0547337	0.0545685	0.0582524	0.047619	0.0526316	0.0769231	0.0540541	0.0548387	0.0546582	0.057554	0.0536481	0.0544218	0.0519481	0.0541401	0.037037	0.0465116	0.0546448	0.0521739	0.056338	0.0550162	0.0530303
CEACAM16	0.0645161	0.0638298	0.0686275	0.0645161	0.0634921	0.065496	0.0653595	0.0650407	0.0659898	0.0625	0.0657895	0.0666667	0.0649351	0.0660025	0.0638298	0.0645161	0	0.0650814	0.0645161	0.0606061	0.0654545	0.0631579	0.0697674	0.0661765	0.0666667	0.066474	0.0625	0.0657251	0.0659341	0.0657973	0	0.0645161	0.0645161	0.0612245	0.0647059	0.0662021	0.0656916	0.0634921	0.0660194	0.0620155	0.0652174	0.0653736	0	0	0.0658602	0.0588235	0.0615385	0.0656182	0.0629371
CHRNA9	0.107438	0.107843	0	0.114754	0.121951	0.110869	0.112245	0	0.11039	0.121951	0.109091	0.11215	0.110294	0.110157	0.125	0.110497	0.130435	0.110266	0.1	0.110092	0.10989	0.112403	0.105263	0.116883	0.117647	0.109195	0.114754	0.110892	0.110969	0.10984	0.10828	0.113208	0.109375	0.117647	0.111111	0.112554	0.110889	0.106383	0.11194	0.109756	0.111111	0.112211	0	0.108108	0.111628	0.121212	0.121951	0.110746	0.111111
CHRNB2	0	0.0319149	0	0.0322581	0	0.036061	0.0366379	0.0350877	0.0365112	0	0.0377358	0.0368272	0	0.0357143	0	0	0	0.0358744	0.0322581	0.0315789	0.034965	0.037037	0	0.0348259	0	0.0348432	0.0315789	0.0356789	0.0359425	0.0353982	0.04	0.0322581	0.0322581	0.030303	0.0353461	0.0363636	0.0360111	0.0358566	0.03663	0.03125	0.0333333	0.0361635	0	0	0.0371287	0	0.0344828	0.0366569	0.0326087
CIB2	0	0.0107527	0.00952381	0	0.0102041	0.01221	0.0119048	0	0.0123077	0	0	0.0132626	0.0105263	0.0125858	0	0.00990099	0	0.0131926	0.0108108	0.0101523	0	0.0115473	0	0.0108696	0	0.010929	0.0102041	0.0121581	0.0126582	0.0121873	0	0	0.0140351	0	0.0125448	0.0123894	0.0122888	0.0140351	0.0143885	0	0	0.0125276	0	0	0.012931	0	0	0.0121852	0
CLCA2	0.285714	0.340659	0.333333	0.333333	0.342857	0.334161	0.333333	0.32	0.335079	0.333333	0.344262	0.336	0.333333	0.333333	0	0.342857	0.285714	0.331754	0.357143	0.322581	0.329897	0.336364	0.333333	0.326531	0.35	0.329787	0.337349	0.334107	0.335244	0.334426	0.321429	0.333333	0.336957	0.307692	0.333333	0.335404	0.333984	0.326923	0.335106	0.3125	0.333333	0.332046	0.333333	0	0.334495	0.342857	0.357143	0.333916	0.339286
CLIC5	0	0	0.322581	0.323529	0.326531	0.317188	0.316726	0.315789	0.319249	0.3125	0.314961	0.314815	0	0.317181	0.32	0.313253	0	0.317073	0.3125	0.317073	0.32	0.31746	0.320513	0.31746	0.326087	0.318182	0.320755	0.317336	0.317197	0.317188	0.313131	0.294118	0.3125	0.323529	0.319088	0.317114	0.317287	0.317365	0.315789	0.319149	0	0.317422	0	0.30303	0.318644	0.313725	0.304348	0.317781	0.322034
CLRN1	0	0.166667	0	0	0.181818	0.173059	0.181818	0.179104	0.169643	0	0.166667	0.17	0.17094	0.173529	0	0.166667	0	0.173653	0	0.181818	0.17	0.168831	0	0.166667	0.176471	0.172131	0.174468	0.172515	0.175	0.171429	0.181818	0.166667	0.181818	0.183673	0.175258	0.172932	0.173243	0.17	0.174721	0.181818	0.181818	0.17357	0	0.171717	0.172043	0	0.171429	0.173427	0.181818
COCH	0	0.117647	0.117647	0	0.117647	0.110853	0.105263	0.115385	0.11194	0.117647	0	0.109489	0.111111	0.111307	0.117647	0	0	0.113208	0	0.105882	0.106796	0.114754	0	0.115385	0	0.1	0.117647	0.110482	0.110465	0.111111	0.117647	0	0.110473	0	0.11165	0.110132	0.110935	0.0952381	0.111111	0.117647	0.117647	0.109589	0.117647	0.117647	0.114754	0	0	0.110592	0.117647
COL10A1	0	0.258621	0.3	0.275862	0.275862	0.264014	0.266055	0.25	0.267176	0	0	0.261146	0.285714	0.263158	0.3	0.264706	0.275862	0.264151	0.25641	0.272727	0.26257	0.257143	0.263158	0.26506	0.275862	0.269231	0.263158	0.263923	0.264317	0.263692	0.275862	0.25641	0.25641	0	0.266409	0.264865	0.264276	0.263158	0.260606	0.261905	0.272727	0.264151	0	0.3	0.265217	0.285714	0.25	0.26422	0.259259
CST6	0	0.247934	0	0.25	0	0.251704	0.252033	0.252252	0.253846	0	0.2	0.253086	0.253623	0.25265	0.25	0.251029	0	0.251366	0	0.251029	0.247934	0.251185	0	0	0.251366	0.250737	0	0.251585	0.251892	0.2519	0.25	0.245902	0.25	0.245283	0.250996	0.251812	0.251756	0.246753	0.254098	0.25	0	0.251323	0	0	0.252302	0.251208	0.245902	0.252142	0.252033
CTNNB1	0	0	0	0	0	0.00120337	0	0	0	0	0	0	0	0.00220264	0	0	0	0	0	0	0	0	0	0	0	0	0	0	0	0	0	0	0	0	0	0	0.00120948	0	0	0	0	0	0	0	0	0	0	0	0
CXCL14	0.0576923	0	0.0584416	0	0	0.0558912	0.0595238	0.0566038	0.054878	0	0.0568182	0.0580645	0	0.0568071	0	0	0	0.056	0.0580645	0	0	0.0575758	0.0579268	0	0	0	0	0.0566265	0.0571429	0.0570175	0	0	0	0	0.056962	0.0557276	0.056512	0.0567686	0.0566038	0	0	0.0575397	0	0.0580645	0	0	0	0.0566518	0.0555556
DNASE1	0.142857	0.142857	0.133333	0.142857	0.142857	0.144686	0.143678	0.141176	0.144022	0	0.148148	0.144809	0.144578	0.14437	0.142857	0.14578	0	0.144963	0	0.143791	0.142857	0.144186	0.145251	0.143939	0.137931	0.146067	0.140845	0.145105	0.144292	0.144339	0.142857	0.144928	0.142857	0.147059	0.144703	0.145374	0.144769	0.144366	0.144518	0.142045	0.153846	0.144562	0	0.142857	0.144128	0.145299	0.141414	0.144456	0.147239
DNM1	0	0.0273973	0	0	0.0172414	0.0232959	0.0229226	0	0.021978	0	0.0178571	0.0243902	0.0196078	0.0236842	0	0.0214286	0	0.0255102	0	0.025641	0.0245098	0.0263158	0	0.0212766	0.0188679	0.0233918	0.0238095	0.0236686	0.0232558	0.0227704	0.0273973	0.0275229	0.04	0	0.0235849	0.0246479	0.0236337	0.0196078	0.0233393	0.0266667	0	0.0236842	0	0	0.0243902	0.0222222	0	0.0237037	0.0181818
EBF1	0	0	0	0	0	0.00133156	0	0	0	0	0	0	0	0	0	0	0	0	0	0	0	0	0	0	0	0	0	0	0	0	0	0	0	0	0	0	0.000835422	0	0	0	0	0	0	0	0	0	0	0	0
ECM2	0.333333	0.311475	0	0.307692	0.3	0.308566	0.309353	0.307692	0.309917	0.3	0.30303	0.309091	0.314286	0.308204	0	0.315789	0	0.309524	0.315789	0.310345	0.308511	0.310078	0.315789	0.3125	0.310345	0.305556	0.313433	0.308511	0.309609	0.308861	0.307692	0.315789	0.310345	0.333333	0.308605	0.307116	0.308411	0.307692	0.307692	0.310345	0.307692	0.308271	0.3	0	0.307263	0.32	0.315789	0.307818	0.313253
EGFL8	0	0.175	0.173077	0.1725	0	0.172717	0.17378	0.168421	0.171642	0.171875	0.172222	0.177778	0.173913	0.172358	0.15625	0	0.15625	0.172414	0.173835	0.177083	0.173228	0.173709	0.174603	0.175676	0	0.173502	0.170886	0.173442	0.173077	0.18	0.15625	0.174603	0.168421	0	0.17233	0.173913	0.172914	0.17378	0.172982	0.181818	0	0.172897	0	0.15625	0.174419	0	0.172823	0.174312	0.175141
EPS8L2	0.0769231	0.0742857	0	0.0806452	0.0793651	0.0756279	0.0756219	0.0769231	0.0759013	0.0705882	0.0810811	0.0765027	0.0789474	0.074896	0.072	0.0724638	0.0833333	0.0756757	0	0.0742049	0.0763547	0.0761905	0.0813953	0.0769231	0.0857143	0.0748663	0.0745098	0.0756914	0.0748899	0.0756906	0.0714286	0.077381	0.0782609	0	0.0755814	0.0754098	0.0755607	0.074359	0.0761317	0.0740741	0.077381	0.0758377	0.0952381	0.0793651	0.0751323	0.076087	0.0909091	0.075487	0.0749064
ESPN	0.0769231	0.109091	0.102041	0	0.10989	0.106198	0.105634	0.107914	0.105263	0.102564	0.114286	0.106952	0.106796	0.106422	0.1	0.102941	0	0.105263	0.1	0.108247	0.105769	0.106383	0.116279	0.107692	0.104167	0.105263	0.103774	0.106754	0.10574	0.10643	0.1125	0.105263	0.108108	0	0.105	0.106618	0.106008	0.103627	0.106029	0	0.104478	0.10536	0.111111	0.112903	0.105809	0.102564	0.0833333	0.106345	0.107914
ESPNL	0.123457	0.123457	0.123711	0.113636	0.128713	0.124804	0.125209	0.122807	0.124717	0.125	0.121951	0.123529	0.122995	0.124877	0.119565	0.122449	0.105263	0.124661	0.126437	0.122549	0.123494	0.124528	0.130435	0.126394	0.142857	0.124294	0.125436	0.124603	0.124611	0.124666	0.12605	0.127517	0.124113	0.129032	0.12462	0.124204	0.124717	0.125	0.124777	0.127389	0.125	0.124488	0	0.127517	0.125397	0.126761	0.135135	0.12464	0.125
ESRRG	0	0.0777778	0	0.0909091	0.0909091	0.0734082	0.0645161	0	0.0754717	0.0909091	0.0666667	0.0666667	0.0722222	0.0753425	0	0.0777778	0	0.0740741	0.0909091	0.0746269	0.0740741	0.0714286	0	0	0	0.0769231	0.0740741	0.0731034	0.0727969	0.0737463	0.0746269	0	0.0909091	0.0526316	0.0754717	0.0701754	0.0730927	0.0666667	0.0746269	0.0666667	0	0.0744986	0	0.0745342	0.0759494	0.0638298	0.0909091	0.0723982	0.0666667
EYA4	0.0606061	0.0588235	0.0606061	0.0588235	0.0588235	0.0504787	0.0508475	0.0441176	0.0505618	0.0606061	0.0588235	0.0526316	0.0588235	0.0516432	0.0588235	0.05	0	0.0520833	0	0.0606061	0.0512821	0.0495495	0.047619	0.0588235	0.0588235	0.0526316	0.06	0.0489796	0.0473373	0.0505618	0.06	0.0588235	0.0588235	0	0.0517928	0.0576923	0.0501495	0	0.0483871	0	0.0588235	0.0486726	0	0	0.0495868	0.0606061	0	0.0506757	0.0588235
FAT4	0.0769231	0.0769231	0.1	0.0625	0.0833333	0.0796335	0.0802469	0.0847458	0.0801887	0.0769231	0.075	0.0820896	0.0833333	0.0796253	0.1	0.0833333	0.0666667	0.0769231	0.0625	0.0824742	0.0787402	0.0769231	0.0714286	0.0724638	0.0869565	0.08	0.0746269	0.0793011	0.0805687	0.0798611	0.0810811	0.0810811	0.081761	0	0.0789474	0.0816327	0.0793028	0.0833333	0.0791367	0.0789474	0.1	0.0795455	0.125	0.1	0.0807018	0.0882353	0.0625	0.0794393	0.0869565
FGF9	0	0.0185185	0	0	0.0185185	0.0288809	0.0217391	0	0.0245399	0	0.0185185	0.026178	0	0.030303	0	0.0185185	0.0185185	0.0277778	0	0	0.0275229	0	0	0	0.0185185	0	0	0.0263653	0.0259067	0.0286885	0.0185185	0	0.0185185	0	0.0243902	0.0275229	0.0269948	0.025641	0.0246914	0	0.0277778	0.0263736	0	0	0.0242424	0.0181818	0	0.0273973	0
FSCN2	0	0.0638298	0	0	0.0833333	0.064966	0.064764	0.0640394	0.0658106	0.0641822	0.0658436	0.0653846	0.0661157	0.0659134	0.0655738	0.0666667	0.05	0.0655977	0.0677966	0.0658915	0.0643777	0	0	0.0643275	0.0642202	0.0649652	0.0636704	0.0652316	0.0650407	0.0653029	0.0620155	0.0670391	0.0655738	0.0588235	0.0652952	0.0651387	0.0649993	0.0661939	0.0641509	0.0642857	0.0657895	0.0649583	0.0677966	0.0661157	0.0643382	0	0.0625	0.0653409	0.0681818
FZD6	0.16	0	0.16	0.166667	0	0.176687	0.18	0.181818	0.18018	0.183673	0.166667	0.175	0.178571	0.175299	0.16	0.183673	0	0.178378	0.16	0.175439	0.175676	0.173333	0	0.170732	0	0.184615	0.175439	0.176647	0.175926	0.177852	0.189189	0.171717	0.16	0	0.175676	0.184211	0.176805	0.183673	0.178862	0.172414	0	0.177778	0	0.16	0.177914	0.173913	0.166667	0.17637	0.1875
GABRB3	0.0784314	0.0882353	0.0769231	0	0.0909091	0.0813187	0.0802139	0.0847458	0.0816327	0.0731707	0.0857143	0.0825688	0.0857143	0.0824373	0	0.0759494	0	0.0809717	0	0.0789474	0.0837989	0.0837989	0.078125	0.079602	0	0.0666667	0.0833333	0.0830189	0.0860215	0.0795455	0.0875	0.1	0.0714286	0	0.0812325	0.0813953	0.0812698	0.0824742	0.0826446	0.0892857	0.1	0.0808511	0.1	0	0.0789474	0.0882353	0	0.0813309	0.0806452
GBX2	0	0.03	0.0291262	0.02	0	0.0253687	0.0253807	0	0.0245902	0.02	0.0253165	0.0245098	0	0.0247934	0	0	0	0.0238908	0	0.02	0.0235294	0	0.027027	0.0212766	0.0294118	0	0.02	0.0248834	0.0262467	0.0244898	0.030303	0	0	0	0.0255973	0.0239234	0.0251036	0.0246154	0.0248619	0	0.03	0.0243309	0	0	0	0.0245902	0	0.0246407	0.027027
GJB2	0	0.0326087	0.0333333	0	0	0.0338328	0.035	0.031746	0.0345528	0.0327869	0.0322581	0.0307692	0.0666667	0.0341232	0.0322581	0.0324324	0.0327869	0.0333333	0	0.0322581	0.0352564	0.0338164	0.0344828	0.0285714	0	0.0336134	0.0322581	0.0337711	0.0342742	0.0338681	0.0322581	0.032	0	0.0344828	0.0339623	0.0334507	0.0337571	0.0337662	0.0342052	0.0324324	0.0322581	0.0335707	0.031746	0	0.033389	0	0	0.0340909	0.0338346
GRXCR2	0.176471	0.188119	0.176471	0.176471	0.176471	0.184783	0.182879	0.176471	0.186747	0.191176	0.184466	0.183824	0.185185	0.185328	0	0	0	0.186275	0	0	0.1841	0	0	0	0	0.185484	0.186275	0.184906	0.18429	0.184834	0.176471	0.179104	0.179104	0	0.185542	0.182692	0.184622	0.185185	0.186275	0.176471	0.179104	0.183673	0	0	0.18595	0	0	0.184035	0.191176
IL17B	0	0	0	0	0	0.0549487	0.0545977	0	0.0548523	0.054878	0.0568182	0.0541176	0.0549451	0.0553877	0.0609756	0.0609756	0	0.0554324	0.0609756	0.0542169	0.0555556	0.0530973	0	0.0555556	0	0.0556348	0	0.0553262	0.0549738	0	0	0	0.0609756	0	0.0544304	0.0546985	0.0550162	0	0.0542907	0.060241	0.0538922	0.0555556	0	0	0.0545455	0	0	0.0550206	0.0580645
JAG2	0	0.0571429	0	0.0384615	0.0542636	0.0548523	0.0550071	0.0555556	0.0554622	0.0546875	0.0565371	0.053719	0.0542636	0.0551111	0.0465116	0.0526316	0	0.054386	0.04	0.0529412	0.0540541	0.0549133	0.0612245	0.0531915	0.0465116	0.0544959	0.0532787	0.0550231	0.0544904	0.0548236	0.0568182	0.0625	0.0522876	0.0549451	0.0551664	0.0552083	0.0549316	0.0539419	0.0551524	0.05	0.0567376	0.0546154	0	0.0555556	0.0547945	0.0542986	0.0574713	0.0551471	0.05625
KCNB2	0.0769231	0.0666667	0.0666667	0.0434783	0.0571429	0.0639401	0.0646766	0.0638298	0.0608108	0	0	0.0613208	0.0714286	0.0629471	0	0.0714286	0	0.0645161	0.0571429	0.0641026	0.0660377	0.0649351	0	0.0662252	0.0588235	0.0661765	0.0689655	0.0632184	0.062635	0.0632054	0.0434783	0.0638298	0.08	0.0540541	0.0646154	0.0640394	0.0637319	0.0571429	0.0645161	0.0571429	0.0677966	0.0641026	0.0434783	0	0.0648379	0.0666667	0.111111	0.0632911	0.0638298
KCNJ13	0.125	0.135135	0	0.138211	0.142857	0.140056	0.125	0.147059	0.142857	0	0.136691	0.138211	0.157895	0.138554	0.125	0.12	0	0.138462	0	0.148148	0.142857	0.142857	0.135593	0.135417	0.136364	0.135922	0.12	0.13961	0.142857	0.146341	0.12	0.125	0.142857	0	0.138728	0.138211	0.13993	0	0.151515	0.125	0.141414	0.140078	0	0	0.141892	0.12	0.142857	0.140845	0
KCNQ4	0.037037	0.0458015	0.04	0.0514019	0.0416667	0.04971	0.0504451	0.0454545	0.049763	0.0454545	0.0505837	0.0520833	0.0833333	0.0493562	0	0	0.0434783	0.0503356	0.0571429	0.0449438	0.0492958	0.0498442	0.0422535	0.047619	0.0454545	0.0495049	0.0454545	0.0496324	0.0487805	0.048855	0.0491803	0.0458716	0.0458716	0	0.0489297	0.0494037	0.0493385	0.0519481	0.0482574	0	0.0588235	0.049904	0	0.0465116	0.0482233	0	0	0.0486815	0.0441176
KIAA1024	0.111111	0.0888889	0.09375	0.0862069	0.0869565	0.0938438	0.09375	0.0928571	0.0949074	0	0.096	0.0972222	0.093578	0.0936902	0.0869565	0.09375	0.0909091	0.0951087	0.0862069	0.0914286	0.091954	0.0950704	0.09	0.0950413	0.1	0.0921053	0.0952381	0.093617	0.0939737	0.094012	0.0869565	0.0857143	0.0958904	0.0833333	0.0941935	0.0929705	0.0941151	0.097561	0.0928793	0.0980392	0.104167	0.0938967	0.0909091	0.0857143	0.0941781	0.0970149	0.1	0.094	0.0909091
KRT24	0.307692	0.336066	0.333333	0	0.326531	0.332951	0.331325	0.333333	0.334928	0.333333	0.328767	0.333333	0.326316	0.334021	0	0.333333	0.347826	0.331412	0.324324	0.333333	0.334928	0.329545	0.333333	0.329787	0	0.335878	0.330579	0.332186	0.332248	0.332784	0.33871	0.328767	0.324324	0.342105	0.333333	0.333333	0.333	0.335404	0.333333	0.333333	0.324324	0.333984	0	0.333333	0.333333	0.35	0.333333	0.333333	0.333333
LHFPL5	0	0.0108696	0	0	0	0.0127639	0.0238095	0.0113636	0.0130293	0	0	0.0116279	0.0126582	0.0125241	0	0.0116959	0	0.0124309	0.0116279	0	0.0113208	0.00877193	0	0	0.0113636	0.011976	0.0113636	0.0129278	0.0132212	0.0125786	0.0120482	0	0.0108696	0	0.012959	0.013624	0.0127728	0	0.0123584	0	0.0107527	0.0126354	0	0.0114943	0.0138122	0	0.0104167	0.0124309	0.0115385
LHX3	0.0314961	0.0326087	0.037037	0.03125	0.032967	0.032453	0.0329068	0	0.0321716	0.0338983	0.0384615	0.032	0.0318182	0.0322344	0.0310078	0.0348837	0	0.031477	0.0322581	0.0317073	0.0319549	0.0305677	0	0.0315789	0.025641	0.0319489	0.0227273	0.0324118	0.0322181	0.0323194	0.03125	0.0350877	0.0306513	0.0320856	0.0323102	0.0322581	0.0324037	0.0408163	0.0327103	0.0217391	0	0.031746	0	0.0352941	0.03207	0.0298507	0.0285714	0.0321856	0.0333333
LMO7	0	0.30303	0.289474	0.333333	0.25	0.292994	0.295858	0.294118	0.29078	0.25	0.285714	0.296703	0.292683	0.292162	0.25	0.287879	0	0.292994	0.294118	0.287234	0.295775	0.294118	0.292683	0.292308	0.333333	0.292308	0.288462	0.291667	0.292553	0.291317	0.283582	0.28	0.30303	0.285714	0.292181	0.289157	0.292704	0.293103	0.294393	0.272727	0.294118	0.292135	0.25	0.294118	0.294118	0.285714	0.307692	0.292899	0.285714
LOR	0.227273	0.235294	0.238806	0	0.234177	0.236806	0.236242	0.236715	0.235732	0.238095	0	0.238095	0.243902	0.236964	0.233871	0	0.233766	0.237094	0.222222	0.234043	0.23506	0.235828	0	0.238462	0.238095	0.237681	0.236111	0.236538	0.236532	0.235955	0.231579	0.244898	0	0	0.235849	0.236416	0.236657	0.231579	0.235683	0.239362	0.23622	0.236196	0	0.244898	0.236973	0.236111	0	0.236629	0
LRTOMT	0.192308	0.192308	0	0	0.205128	0.200156	0.2	0.192308	0.199377	0	0.202532	0.202532	0	0.200441	0	0.192308	0	0.200873	0.192308	0.2	0.202186	0.195876	0	0.202128	0.2	0.2	0.196078	0.199601	0.199513	0.200692	0	0.192308	0.192308	0.181818	0.198347	0.198473	0.200293	0.2	0.202703	0.192308	0	0.200957	0	0	0.200758	0.2	0	0.20088	0.208333
MAF	0	0.0900901	0	0.0894737	0.0923077	0.0890538	0	0	0.0930233	0	0	0.0865385	0.0972222	0.0864198	0	0	0.0888889	0.0909091	0.0980392	0.0874317	0.0921053	0	0.091954	0	0.0857143	0.0945946	0	0.0901391	0.0907372	0.0888889	0	0	0	0.0930233	0.088785	0.089196	0.0897928	0	0.0891304	0.0833333	0.0941176	0.0905172	0	0.0900798	0	0.0833333	0	0.0967742	0
MCOLN3	0.111111	0.102273	0	0.111111	0.111111	0.106849	0.106557	0	0.105263	0.114286	0	0.106383	0.105882	0.106509	0.114286	0.113208	0	0.10625	0	0.111111	0.105634	0.105556	0.115385	0.112676	0.117647	0.110294	0.114286	0.106383	0.108108	0.106762	0.113208	0.111111	0.113208	0	0.107011	0.104839	0.106807	0.102273	0.107981	0.111111	0.117647	0.106628	0	0.111111	0.104	0.0833333	0.111111	0.107544	0.114286
MLANA	0	0	0	0	0	0.493415	0.492958	0	0	0	0.492537	0.494382	0.488372	0.493658	0	0	0	0.49162	0	0	0.494382	0.491803	0	0.49162	0	0.49162	0	0.494062	0.495208	0.493261	0	0.5	0	0	0.494	0.494465	0.494049	0.492537	0.494382	0	0	0.493947	0	0	0.492424	0	0	0.493554	0
MPZ	0.102273	0	0	0	0	0.0966184	0.097561	0	0.1	0	0.0970149	0.101124	0	0.0984127	0	0	0	0.102273	0	0.102273	0.102273	0.0923077	0	0	0	0.0985915	0.102273	0.0964126	0.097493	0.0962441	0	0.0909091	0.102273	0	0.0963173	0.0955056	0.0968523	0.102041	0.0960452	0.0977444	0	0.0961969	0	0.0909091	0.0986547	0	0.0909091	0.0963455	0.0930233
MYCL	0	0.166667	0	0	0	0.156342	0.153285	0.173913	0.166667	0	0.155963	0.136364	0.16129	0.155131	0	0.15534	0.173913	0.155779	0	0.148936	0.157895	0.157895	0.148148	0.157143	0.166667	0.159664	0.148936	0.157143	0.155172	0.15748	0.148936	0.148936	0.166667	0.153846	0.155629	0.154709	0.156052	0	0.157895	0	0.166667	0.155393	0.153846	0	0.157658	0.152778	0.166667	0.156208	0.156863
MYO3A	0.225806	0.210526	0.225806	0.2	0.2	0.218551	0.217949	0.22449	0.221649	0.2	0.22449	0.222222	0.222222	0.218029	0.238095	0.230769	0.2	0.219178	0.2	0.222222	0.217391	0.220588	0.225806	0.213115	0.218182	0.220339	0.217949	0.218978	0.21831	0.218295	0.211538	0.238095	0.2	0.222222	0.216535	0.216867	0.218792	0.22449	0.219048	0.22	0.2	0.218045	0	0.229167	0.217593	0.219512	0.333333	0.218905	0.216216
MYO3B	0	0.178571	0.2	0.2	0.166667	0.180628	0.188679	0.185185	0.179487	0.166667	0.170213	0.177778	0.181818	0.181818	0.166667	0.185185	0.166667	0.179894	0.173913	0.177419	0.178295	0.178808	0.176471	0.17757	0.142857	0.179487	0.178571	0.181384	0.180247	0.180412	0.189189	0.172414	0.178571	0	0.181185	0.181435	0.180854	0.178571	0.181818	0.175439	0.190476	0.181556	0.142857	0.166667	0.179245	0.181818	0.166667	0.180934	0.181818
MYO6	0	0.047619	0.0555556	0	0.0540541	0.0467128	0.0463576	0.0540541	0.0441989	0.0555556	0.0451128	0.0442478	0	0.0473373	0	0.037037	0	0.0452489	0	0.0405405	0.0482759	0.0454545	0.0555556	0.045977	0.037037	0.0505051	0.0434783	0.0459364	0.0478261	0.0466102	0.0555556	0.0434783	0.05	0.05	0.0482759	0.0481283	0.0468787	0.0512821	0.044586	0.0555556	0.03125	0.047619	0	0.0357143	0.0454545	0.0625	0.0357143	0.0469697	0
MYO7A	0.0192308	0.0162602	0.0151515	0.0183486	0.025641	0.0190432	0.0192308	0.0166667	0.0199336	0.0140845	0.0215827	0.0206897	0.0222222	0.0197628	0.0322581	0.020202	0	0.0185471	0.0208333	0.0177778	0.0206897	0.0210526	0.0217391	0.02	0.0190476	0.0176211	0.0209424	0.0193237	0.0189573	0.0195122	0.0168067	0.015873	0.0169492	0.025641	0.0195402	0.018595	0.019163	0.0215054	0.0193741	0.015625	0	0.0191781	0	0.015873	0.019084	0.0215054	0	0.0191022	0.0194175
MYO15A	0.111111	0.132812	0.131579	0.121212	0.142857	0.135808	0.134503	0.137255	0.13624	0.12766	0.139241	0.134529	0.142857	0.135659	0.136364	0.136842	0.133333	0.136986	0.132075	0.13245	0.138122	0.134715	0.142857	0.135678	0.129032	0.136752	0.130435	0.135959	0.135755	0.135392	0.140845	0.142857	0.13913	0.142857	0.136421	0.135447	0.135869	0.132653	0.136364	0.140625	0.148148	0.135906	0.153846	0.128205	0.13577	0.14	0.138889	0.135354	0.142857
NEFH	0.181818	0.2	0.222222	0.197368	0.192857	0.195844	0.195652	0.192	0.196013	0.210526	0.193548	0.195349	0.197183	0.196339	0.1875	0.2	0	0.196544	0.194245	0.193548	0.19469	0.2	0.19403	0.198413	0.192982	0.197674	0.189655	0.195701	0.195876	0.195965	0.186441	0.2	0.193277	0.192771	0.195286	0.196078	0.196152	0.198413	0.195122	0.214286	0.1875	0.195175	0.176471	0.2	0.196629	0.20339	0.195122	0.196541	0.19802
NEK1	0.241379	0.241935	0	0.243243	0.25	0.246797	0.245283	0.253521	0.248276	0.333333	0.25	0.245455	0.245614	0.247845	0	0.243243	0	0.246862	0.258065	0.25	0.246575	0.245283	0.235294	0.24	0.333333	0.236842	0.230769	0.247335	0.24612	0.246324	0.25	0.25	0.25	0.25	0.248175	0.248619	0.246898	0.254902	0.243902	0.238095	0.24	0.2475	0.333333	0.25	0.244444	0.285714	0.333333	0.247689	0.23913
NHLRC2	0	0.183673	0.173913	0	0.166667	0.181624	0.178378	0.18018	0.180328	0.166667	0.183908	0.185185	0.183673	0.180929	0.171429	0.171429	0	0.179641	0.171429	0.181034	0.185185	0.181818	0.181818	0.178218	0	0.181818	0.182692	0.181818	0.182266	0.181529	0.173913	0.172414	0.188406	0.175	0.18239	0.181818	0.181411	0.181818	0.182266	0.171429	0.173913	0.180451	0.181818	0.166667	0.180328	0.172414	0.176471	0.181609	0.181818
NT5DC1	0	0.185567	0	0.194444	0.166667	0.180473	0.178344	0.172414	0.179487	0.166667	0.177778	0.180723	0.179487	0.179487	0.166667	0.176471	0.166667	0.178947	0.189189	0	0.189189	0.178082	0	0.189189	0.181818	0.181818	0.194444	0.180952	0.179272	0.180212	0.194444	0.178082	0.181818	0.2	0.180077	0.179389	0.18038	0	0.182609	0.189189	0.166667	0.181269	0	0.166667	0.179348	0.178082	0.194444	0.179669	0.180328
OCM	0	0	0.108216	0	0.109649	0.108661	0.107527	0.107143	0.110266	0.105263	0	0.107407	0.106557	0.104762	0	0.113636	0.11236	0.109045	0	0.108262	0.108987	0.108696	0	0.10929	0	0.107143	0.105882	0.108033	0.110236	0.125	0	0	0.111111	0	0.107955	0.111111	0.108602	0	0.108696	0	0.114754	0.11032	0	0.111111	0.10929	0	0.108295	0.0869565	0.106742
OGN	0.235294	0.230769	0	0.235294	0.230769	0.2309	0.22973	0.230769	0.231214	0	0.230769	0.229299	0.214286	0.229885	0	0.230769	0	0.234375	0	0.233766	0.230769	0.222222	0.230769	0.230769	0.230769	0.235294	0.24	0.23301	0.232	0.233083	0	0.230769	0	0	0.231317	0.229008	0.231525	0	0.23301	0	0.230769	0.232704	0	0.230769	0.222222	0	0	0.230924	0.236842
OTOF	0.0434783	0.0397351	0.0416667	0.0277778	0.0444444	0.0409539	0.0406504	0.039604	0.0416667	0.0454545	0.0423077	0.0395257	0.0410959	0.0406147	0.0392157	0.0410959	0.0294118	0.04158	0.037037	0.0409836	0.0394089	0.0384615	0.037037	0.0404412	0.0357143	0.0402685	0.0373134	0.0403121	0.0410742	0.0409556	0.0352941	0.0434783	0.047619	0.0487805	0.0409357	0.0402098	0.0406889	0.0402299	0.0407407	0.043956	0.0428571	0.0403769	0	0.0441176	0.0414414	0.0412371	0.04	0.0409357	0.037037
OTOS	0	0.113636	0	0.111111	0	0.109667	0.108434	0.113636	0.116667	0	0	0	0.109756	0.110132	0	0	0	0.109489	0.108527	0	0.106061	0.108	0	0.110294	0	0.110577	0.109023	0.109914	0.107477	0.109448	0.109848	0.107692	0.110687	0.110672	0.109722	0.108626	0.109775	0	0	0.10687	0	0.109756	0	0.107692	0.110577	0	0	0.108466	0
PCDH15	0.25	0.177778	0.166667	0.183673	0.2	0.184707	0.186047	0.181818	0.183333	0.191489	0.195652	0.186047	0.189189	0.185185	0.190476	0.181818	0.194444	0.186047	0.178571	0.18	0.186567	0.180851	0.2	0.1875	0.192308	0.180556	0.181818	0.185263	0.185864	0.18328	0.183673	0.186047	0.190476	0.181818	0.185083	0.185039	0.184633	0.182609	0.18408	0.184211	0.193548	0.185668	0	0.186047	0.185185	0.189655	0.166667	0.184987	0.181818
PJVK	0.0588235	0.0495049	0	0	0.0447761	0.0482703	0.0492958	0	0.0502092	0	0.0495049	0.0447761	0.0416667	0.0490196	0	0.0588235	0	0.0473373	0	0.0518519	0.0588235	0.0496454	0	0	0	0	0	0.0494118	0.0479167	0.0485437	0.0447761	0	0.0447761	0	0.0487805	0.05	0.0483165	0.0588235	0.0447761	0.0495049	0	0.0485714	0	0	0.0514706	0	0	0.0474576	0.0441176
PLCE1	0.173913	0.171429	0.333333	0.177215	0.172414	0.177909	0.178571	0.170213	0.179104	0.1875	0.176471	0.173333	0.181818	0.177458	0.166667	0.179487	0.2	0.18	0.142857	0.180723	0.178571	0.177083	0.178571	0.173077	0.2	0.18	0.181818	0.177866	0.177156	0.177596	0.176471	0.166667	0.166667	0.222222	0.177326	0.178261	0.177592	0.177215	0.179372	0.171429	0.192308	0.178248	0.190476	0.166667	0.175781	0.166667	0.2	0.177019	0.172414
POU4F2	0	0.010989	0	0	0	0.00948767	0.00928793	0	0.0103896	0	0.00704225	0.0108696	0.0125	0.00854701	0.0111111	0.016129	0	0.01002	0	0	0.0107527	0.00628931	0	0.00636943	0	0.0104167	0.00840336	0.0100334	0.00962695	0.00937082	0	0.010989	0	0	0.00873908	0.00984529	0.00939597	0.00977995	0.00898204	0	0.0108696	0.0091047	0.0108696	0	0.00998574	0.00675676	0	0.00903862	0.00724638
POU4F3	0	0	0	0	0.0104167	0.00634518	0.00763359	0	0.00645161	0	0.00497512	0.010101	0	0.0046083	0.00605144	0.00507614	0	0.00566572	0	0.00518135	0.0102041	0.00396825	0.00684931	0.00675676	0	0.00625	0	0.00548697	0.00990099	0.00627615	0	0.0102041	0	0	0.00507614	0.00398406	0.00577901	0	0.00694444	0	0	0.00729927	0	0	0.00393701	0	0.00952381	0.00566893	0
PTN	0	0.0441176	0.0441176	0.0447761	0	0.0403458	0.0285714	0	0.0406977	0	0.0447761	0	0.0384615	0.0397878	0	0	0	0.0390244	0	0.0441176	0.0394089	0	0	0.0441176	0	0	0.0441176	0.0404355	0.0361446	0.0396476	0.0441176	0.0447761	0.0392157	0	0.0416667	0.0412844	0.0406059	0.0461538	0.0441176	0	0	0.04	0.0441176	0	0.0412574	0.0441176	0	0.04	0.040146
PTPRQ	0.166667	0.171053	0.1875	0.176471	0.15625	0.170388	0.170588	0.166667	0.170213	0.176471	0.166667	0.172932	0.170213	0.170213	0.15	0.173333	0	0.172093	0.166667	0.171429	0.170213	0.175	0.170732	0.17284	0.181818	0.174419	0.166667	0.170854	0.169916	0.172775	0.176471	0.178571	0.166667	0.142857	0.171687	0.170616	0.170509	0.178082	0.171233	0.177419	0.153846	0.171053	0	0.178571	0.169329	0.192308	0.185185	0.170254	0.166667
RAB3IP	0	0.123457	0	0.114754	0.114754	0.11866	0.119048	0	0.125	0.1	0.131579	0.114754	0.115385	0.118012	0	0	0	0.118056	0	0.121951	0.118012	0.11828	0	0.114754	0.1	0.125	0.1	0.119444	0.118156	0.119403	0.114754	0.1	0.1	0.122807	0.121951	0.118919	0.11897	0.118812	0.11985	0	0.130435	0.117409	0	0	0.119403	0.128205	0	0.118056	0
RBMS3	0.0416667	0.0416667	0	0	0	0.046595	0	0	0.0520833	0	0	0.0416667	0.0588235	0.0487805	0	0.0416667	0.0416667	0.0416667	0	0.0416667	0.0495868	0.047619	0.0416667	0.0416667	0	0.0416667	0	0.046875	0.0471698	0.0416667	0	0	0.0416667	0	0.0416667	0.0482759	0.0470183	0	0.0416667	0.0416667	0.0416667	0.0482759	0	0	0.0410959	0.0416667	0.0416667	0.0454545	0.0416667
RDH10	0	0.00925926	0	0	0	0.0114537	0.0136054	0.0138889	0.0138889	0	0.0136986	0.0148148	0	0.00938967	0	0	0	0.00925926	0	0	0.00934579	0.00947867	0.0138889	0.0138889	0	0	0	0.010582	0.0121457	0.00934579	0	0	0	0	0.0137931	0.00925926	0.0111966	0	0.0137931	0.0138889	0	0.0107239	0	0	0.00925926	0	0	0.0114943	0.013986
RIPOR2	0	0.114286	0.111111	0.111111	0.115385	0.111311	0.110294	0.1	0.110526	0	0.12	0.113924	0.111111	0.1125	0.111111	0.113924	0.115385	0.113122	0.117647	0.115385	0.115108	0.114035	0.125	0.112069	0	0.107527	0.114583	0.110865	0.112637	0.111399	0.114286	0.114286	0.113208	0.125	0.11215	0.111913	0.111657	0.122449	0.11336	0.115385	0.111111	0.112782	0.111111	0.117647	0.111498	0.107143	0.115385	0.111481	0.121951
RPGRIP1L	0.272727	0.3	0.294118	0.26087	0.2	0.270987	0.272059	0.282609	0.271186	0.25	0.262295	0.268519	0.28	0.272085	0.272727	0.274194	0.263158	0.272727	0.266667	0.280702	0.271186	0.275362	0.267857	0.268817	0.333333	0.271186	0.266667	0.269841	0.27027	0.26875	0.290323	0.272727	0.264151	0.291667	0.272	0.271676	0.271368	0.271429	0.274809	0.267606	0.277778	0.273438	0	0.2	0.273543	0.263158	0.272727	0.269939	0.266667
RPL38	0.0277778	0.0277778	0	0	0	0.0286344	0	0	0	0	0	0.0304709	0	0.0286976	0	0.027933	0	0.030303	0	0.0302198	0	0	0.03125	0.0289017	0	0.0294695	0	0.0291971	0.0296465	0	0	0.0280899	0	0	0.0304709	0	0.0293602	0.0292943	0.029661	0	0	0.0304709	0	0.0289474	0.0290909	0	0	0.0293091	0
SALL1	0.142857	0.145833	0.131579	0.130435	0	0.138026	0.138889	0.125	0.131579	0.15	0.138889	0.137255	0.138889	0.137014	0	0.146341	0.142857	0.138655	0.25	0.142857	0.1375	0.138614	0.125	0.142857	0.142857	0.141593	0.133333	0.13747	0.137184	0.137255	0.142857	0.142857	0.148148	0.130435	0.13617	0.137931	0.137882	0.138007	0.138614	0.142857	0	0.136364	0.153846	0.142857	0.138085	0.157895	0.133333	0.137767	0.138889
SCRIB	0.0779221	0.0784314	0.111111	0.0769231	0.0869565	0.081916	0.0823723	0.0792079	0.0819912	0.075	0.0862069	0.0818182	0.084507	0.0814371	0.075	0.0823529	0.0625	0.0827586	0.0909091	0.0797101	0.082153	0.0820106	0.0816327	0.0802676	0.0833333	0.0776699	0.0827068	0.0820073	0.0824468	0.0816568	0.0846154	0.0786517	0.0819672	0.0757576	0.0816104	0.0816733	0.0820776	0.0797101	0.0828157	0.0813953	0.0843373	0.0815155	0.0666667	0.0821918	0.0823723	0.0839161	0.0810811	0.0822055	0.0792079
SH2D4B	0	0.0967742	0.101449	0.0967742	0.1	0.102707	0.101754	0.0961538	0.102296	0.0983607	0	0.104348	0.1	0.102445	0	0.0983607	0.0952381	0.101648	0.107527	0.105691	0.104839	0.103704	0	0.1	0.1	0.101852	0.0978261	0.102171	0.101408	0.102349	0.0967742	0.0967742	0.102151	0	0.103215	0.103371	0.102417	0.103226	0.102823	0.0983607	0.0983607	0.103074	0.0967742	0.0978261	0.102493	0.0961538	0.103448	0.103093	0
SH3GL2	0.0285714	0.0285714	0	0	0.0285714	0.0293863	0.0310078	0	0.0282258	0	0.030303	0.0271739	0	0.0292553	0	0.0277778	0	0.0238095	0	0.0289855	0.0283401	0.0307692	0.0227273	0.0291262	0.0285714	0.0384615	0.0285714	0.0299685	0.0293333	0.030837	0.0285714	0	0.0287081	0.0294118	0.0282486	0.0285714	0.0296122	0.0285714	0.0305164	0	0.0285714	0.0322581	0	0	0.0285714	0	0.0285714	0.0297806	0.028169
SHC4	0	0.265823	0.272727	0.272727	0	0.27144	0.27619	0.266667	0.272152	0.272727	0.266667	0.264706	0.294118	0.271028	0	0.268657	0	0.271047	0.272727	0.28	0.272109	0.285714	0	0.267442	0.272727	0.271186	0.25641	0.270955	0.27095	0.271845	0.266667	0	0.272727	0.263158	0.271523	0.269565	0.271079	0.264706	0.272727	0.275862	0.266667	0.271255	0.272727	0.264706	0.273148	0.277778	0	0.270742	0.266667
SHROOM2	0.228571	0.231579	0.235294	0.226415	0.225806	0.226316	0.225806	0.227723	0.226115	0.25	0.225	0.226277	0.230088	0.226161	0.230769	0.220588	0.2	0.227273	0.2	0.224138	0.227778	0.225549	0.219512	0.225989	0.230769	0.224576	0.222222	0.226526	0.225664	0.226277	0.22449	0.232143	0.226667	0	0.225899	0.225806	0.226301	0.227907	0.225309	0.220588	0.220588	0.225627	0.2	0.235294	0.227586	0.220339	0.235294	0.226062	0.22807
SIX1	0	0.01	0	0	0	0.00785855	0.00757576	0	0.00729927	0	0.00877193	0	0	0.00863931	0.0060241	0.00606061	0	0.00890208	0	0	0	0	0	0.00900901	0	0.00909091	0	0.00869565	0.00854701	0.00766283	0	0	0	0	0.00757576	0.00588235	0.00775978	0	0.00595238	0	0	0.00744417	0	0	0.00890208	0.00900901	0	0.00739645	0
SIX2	0	0.00684931	0.0128205	0.00689655	0	0.00640652	0.00685871	0	0.00638978	0	0	0.00542005	0	0.00719425	0	0	0	0.00619195	0	0.00666667	0	0	0	0.00694444	0	0.0106383	0	0.00620155	0.0066313	0.0064	0.00680272	0	0	0	0.00601892	0.00621118	0.00651042	0.00564972	0.00635593	0	0	0.00665188	0	0	0.00732601	0	0	0.00597907	0.00448431
SLC1A3	0.0512821	0.0512821	0.0526316	0	0.0512821	0.0568999	0.0576923	0.0526316	0.0562249	0.0526316	0.0618557	0.0512821	0.0574713	0.0555556	0.0526316	0.0512821	0	0.0569106	0.0526316	0.0618557	0.0512821	0.058296	0.0545455	0.0625	0	0.0612245	0.0512821	0.0565111	0.0570342	0.0578313	0.0512821	0.0512821	0.0517241	0.0571429	0.0552764	0.0557185	0.0567649	0.0519481	0.0534351	0.0517241	0	0.0566667	0	0.0526316	0.0564263	0.0612245	0	0.0573477	0
SLC13A4	0.117647	0.11039	0.117647	0.117647	0	0.108025	0.109649	0.111111	0.108187	0.117647	0.121212	0.108696	0.104167	0.107438	0.117647	0.102941	0	0.107843	0.117647	0.104651	0.10582	0.107759	0.0909091	0.113208	0	0.107143	0.117647	0.107323	0.108033	0.108108	0.117647	0.117647	0.105882	0	0.108466	0.107034	0.107794	0.102564	0.110169	0.101449	0.117647	0.108491	0.117647	0.0980392	0.109375	0	0.101449	0.107644	0.107843
SLC17A8	0	0.0961538	0	0.125	0.125	0.0984589	0.101449	0.0857143	0.0974026	0.102041	0.1	0.0972222	0	0.0992366	0.125	0.1	0	0.0987654	0.0909091	0.106061	0.1	0	0.0888889	0.0952381	0	0.101124	0.0956522	0.0990991	0.0980926	0.1	0.09375	0.125	0.0941176	0.0882353	0.0981818	0.0978261	0.098702	0.103448	0.0967742	0.10101	0.097561	0.1	0.0909091	0.102041	0.0966184	0.09375	0.125	0.0989011	0.125
SLC26A5	0	0.075	0.075	0.0746269	0	0.0722496	0.0751445	0.0714286	0.0747664	0	0.0746269	0.075	0.08	0.0716981	0.0769231	0.075	0.0769231	0.0703125	0.0740741	0.0746269	0.075	0.0736842	0.08	0.0655738	0	0.0679612	0.0746269	0.0719794	0.0725995	0.0721003	0.0769231	0.0740741	0.0769231	0.0714286	0.0714286	0.0714286	0.0721836	0.0769231	0.0666667	0.0752688	0.0769231	0.0725076	0	0.0740741	0.0705394	0.0638298	0.0769231	0.0726979	0.0740741
SLC52A3	0.157895	0	0.166667	0.159091	0.159091	0.160617	0.160622	0.166667	0.16095	0.142857	0.164706	0.163636	0.157895	0.16053	0	0.16092	0.159091	0.160279	0	0.162963	0.162055	0.16129	0.166667	0.158824	0.166667	0.159664	0.160643	0.160663	0.160981	0.161184	0.159763	0.156627	0.169231	0.152174	0.161074	0.159601	0.16047	0.156863	0.160757	0.156627	0.159091	0.16092	0.164835	0.136364	0.160656	0.166667	0.170732	0.160252	0.159091
SOD1	0	0.317647	0	0	0	0.32346	0.324742	0.317647	0.324324	0	0	0.321705	0.321168	0.3225	0	0.32	0.333333	0.322222	0	0.32	0.325581	0.323988	0.321839	0.327869	0	0.322957	0	0.323782	0.324786	0.322188	0.325581	0.317647	0	0	0.320755	0.322835	0.323084	0.323077	0.323077	0.309524	0.333333	0.323718	0.333333	0	0.325444	0	0	0.32199	0.325581
SRRM4	0.134615	0.133929	0.125	0.140625	0.125	0.137104	0.138462	0.14	0.136719	0.125	0.138298	0.132653	0.125	0.136905	0.145833	0.145833	0.117647	0.138249	0.145833	0.138756	0.138889	0.137931	0.12	0.135802	0	0.141304	0.135417	0.137658	0.138037	0.136905	0.125	0.125	0.140625	0	0.138037	0.138462	0.137246	0.135417	0.136564	0.125	0.136364	0.13624	0	0.125	0.137536	0.142857	0.142857	0.1375	0.138462
STOX1	0.484848	0.5	0.545455	0.5	0.5	0.498255	0.5	0.494253	0.497487	0.571429	0.5	0.5	0.482759	0.496479	0.428571	0.5	0.5	0.5	0.5	0.493506	0.496124	0.496241	0.5	0.5	0.483871	0.5	0.5	0.498994	0.498339	0.497959	0.473684	0.487179	0.473684	0.5	0.49863	0.5	0.498476	0.5	0.495146	0.482759	0.488372	0.496732	0.5	0.5	0.497925	0.5	0.5	0.498516	0.5
STRBP	0	0.0285714	0.0555556	0	0	0.0358306	0.0384615	0.0555556	0.033557	0.0588235	0.0434783	0.0428571	0.030303	0.0362319	0.0555556	0	0	0.0358974	0.0555556	0.0285714	0.03125	0.032967	0	0	0.0555556	0.0377358	0.0588235	0.0357143	0.0364372	0.0363636	0	0.0588235	0.0285714	0	0.0372093	0.0384615	0.0358354	0	0.0319149	0.0588235	0.0416667	0.0338164	0.0588235	0.0377358	0.0379747	0.0588235	0	0.0357143	0.0555556
STRC	0.3	0.262136	0.238095	0.258065	0.264463	0.264957	0.265152	0.261538	0.264286	0.27027	0.264368	0.262887	0.25	0.264808	0.285714	0.264368	0.25	0.264822	0.263566	0.262626	0.262626	0.260504	0.285714	0.269231	0.277778	0.268041	0.263889	0.265244	0.264957	0.265217	0.25	0.268293	0.2625	0.222222	0.264591	0.262887	0.264476	0.260504	0.263636	0.254902	0.266667	0.263345	0.263158	0.264957	0.263441	0.272727	0.235294	0.263547	0
TGFB2	0	0.08	0	0.08	0	0.0648259	0.0631068	0.0588235	0.0686275	0.08	0	0	0.0633803	0.0631579	0.06	0.0714286	0.08	0.0657895	0.0588235	0.0657895	0.0629921	0.0634921	0	0.08	0	0.0833333	0.08	0.0656716	0.0638298	0.0643275	0.0693069	0	0.08	0	0.0638298	0.0629921	0.0649077	0.08	0.0629921	0.08	0	0.0653846	0	0	0.06	0	0	0.0670732	0
TMC1	0	0.0394737	0.0454545	0.0666667	0	0.0413105	0.0421053	0	0.038961	0.0666667	0.0416667	0.0392157	0.047619	0.0419426	0	0.043956	0	0.0409091	0.0333333	0.0454545	0.0423729	0.040404	0.0285714	0.0526316	0.04	0.0378788	0.0434783	0.0407332	0.0417827	0.041958	0.0666667	0.0666667	0.0491803	0	0.0409639	0.0419847	0.0416032	0.0431655	0.0409091	0.0491803	0.0461538	0.0418006	0	0.0434783	0.0428016	0.0394737	0.047619	0.0411348	0.0491803
TMIE	0	0.0549451	0	0	0.0571429	0.0598958	0.0586797	0	0.0586667	0	0	0	0.0566038	0.059322	0	0	0.0561798	0.0603589	0	0	0.0594796	0	0.0583333	0.0615942	0.0568182	0.0597015	0	0.0602294	0.0609481	0.0609137	0	0	0	0	0.060686	0.0602837	0.0599859	0.0630631	0.0592105	0.0561798	0	0.0599078	0.0555556	0.0555556	0.0605263	0	0	0.0596394	0
TMPRSS3	0.0769231	0.0866667	0.0898876	0.0869565	0.0877193	0.0871795	0.0874036	0.0869565	0.0898876	0	0.0833333	0.0878378	0.0877193	0.0877598	0	0.0844156	0.103448	0.0863636	0.0869565	0.0855615	0.0875	0.0877193	0.0909091	0.0898876	0.0952381	0.0864198	0.0868421	0.0865248	0.0867133	0.0867556	0.0872483	0.0888889	0.0878378	0.0857143	0.0873874	0.0861345	0.0869806	0.0895522	0.0875706	0.0847458	0.0923077	0.0874525	0	0.0869565	0.0862832	0.0875	0.0882353	0.087013	0.0869565
TTC8	0.115385	0.117647	0.117647	0	0	0.116044	0.116129	0.117647	0.118812	0	0.105263	0.116788	0.130435	0.115702	0	0.114286	0	0.11465	0.117647	0.115942	0.115385	0.119048	0.111111	0.115385	0	0.116667	0.114754	0.116142	0.117647	0.11658	0	0.116279	0.117647	0.129032	0.114537	0.117409	0.116385	0.115942	0.114286	0.117647	0	0.116438	0.117647	0	0.117886	0.128205	0.115385	0.116319	0.136364
TUB	0.111111	0.108108	0.108108	0.109091	0.108108	0.104743	0.100917	0.109091	0.103175	0.111111	0.111111	0.103261	0.0909091	0.103542	0	0.111111	0	0.104762	0.111111	0.105263	0.108696	0.1	0	0.103448	0.108108	0.111111	0.111111	0.105033	0.10452	0.103343	0.108108	0.109091	0.108108	0	0.104317	0.103139	0.104612	0.109091	0.104046	0.108108	0.105263	0.104615	0.111111	0	0.104603	0.111111	0	0.103704	0
TWF2	0.0357143	0	0	0.0365854	0.0365854	0.0347861	0.0358974	0.0357143	0.0338983	0.0243902	0.0330579	0.0350877	0	0.0350154	0.0243902	0.0365854	0	0.0341151	0.0384615	0.0352941	0.0377358	0.0306122	0.0357143	0.0344828	0	0.0367647	0.036	0.0353261	0.035035	0.0347534	0.0315789	0.0327869	0.034749	0.037037	0.0342577	0.0346154	0.0347295	0.0243902	0.0344828	0.0243902	0	0.0340741	0.025	0.0243902	0.0326087	0.0333333	0.0238095	0.0347567	0.0357143
TYR	0.1875	0.177778	0	0.1875	0.1875	0.182857	0.182965	0.186441	0.181818	0	0.192308	0.185484	0	0.182448	0.1875	0.1875	0.176471	0.184375	0.1875	0.185714	0.180556	0.181818	0.171429	0.181818	0.1875	0.183007	0.184211	0.184211	0.183562	0.18231	0.166667	0.193548	0.1875	0	0.183794	0.183453	0.183067	0.166667	0.181818	0.175439	0.184783	0.182609	0	0.1875	0.182099	0.179775	0	0.183079	0.185567
USH1G	0.016129	0.0243902	0.0232558	0	0.020979	0.0233577	0.0225873	0.0188679	0.0230978	0.025641	0.0285714	0.021978	0.0208333	0.023622	0	0.0238095	0	0.0227273	0.0227273	0.0238095	0.023622	0	0	0.0242131	0	0.0253807	0.0218182	0.0233333	0.0235849	0.0234899	0	0.023622	0.0255319	0.025641	0.0242057	0.0231884	0.0235925	0.0172414	0.0230216	0.0227273	0	0.0233593	0.0249307	0.0227273	0.0252101	0.0229885	0	0.0238095	0.0227273
USH2A	0.266667	0.292308	0.289474	0.266667	0.28	0.287509	0.284672	0.291667	0.289474	0.285714	0.283582	0.290076	0.288462	0.286374	0.333333	0.283333	0.333333	0.287129	0.285714	0.284211	0.290323	0.290076	0.3	0.290323	0.3125	0.292683	0.291139	0.288316	0.288462	0.288754	0.290909	0.277778	0.28	0.263158	0.287324	0.286307	0.287656	0.285714	0.29	0.291667	0.282051	0.289086	0.4	0.285714	0.288066	0.28125	0.277778	0.288496	0.276596
VANGL2	0	0	0	0	0	0.00352609	0.00598802	0	0.00315457	0	0.00555556	0.00581395	0	0.00319489	0	0	0	0.00265252	0	0	0.00595238	0	0	0.00485437	0	0.00473934	0	0.003003	0.0033389	0.00253165	0	0	0	0	0.00502513	0.00365631	0.00364804	0	0.00335571	0	0	0.00434153	0	0	0.00335571	0	0	0.00338983	0
WDR19	0.153846	0.150943	0.166667	0.15	0.142857	0.155809	0.15508	0.153846	0.15748	0.16	0.159574	0.16092	0.15873	0.155419	0.153846	0.15	0	0.157205	0.142857	0.153846	0.151515	0.151515	0.142857	0.15625	0.125	0.159292	0.163934	0.155039	0.15493	0.155462	0.15	0.150943	0.15	0.111111	0.154812	0.157895	0.156103	0.153153	0.153846	0.176471	0.15	0.156915	0	0.142857	0.15748	0.163934	0.142857	0.156373	0.152174
WFS1	0.0384615	0.0553191	0.0588235	0.0570825	0.0571429	0.0568082	0.0569697	0.0638298	0.056231	0.0559441	0.0588235	0.0564706	0.0596026	0.0567879	0.0588235	0.0578947	0.0645161	0.0575658	0.0555556	0.0573248	0.0565611	0.0567613	0.0535714	0.0573477	0.0625	0.0555556	0.0576923	0.0568475	0.0571429	0.056806	0.0609756	0.0588235	0.0571429	0.0531915	0.056872	0.0572988	0.0568487	0.054902	0.0564904	0.0577508	0.0571429	0.0570292	0	0.0566038	0.0569106	0.0597015	0.0609756	0.0567708	0.0576923
ZFHX4	0.0714286	0.0925926	0.0833333	0.0967742	0.111111	0.0935143	0.0965517	0.08	0.09375	0.111111	0.0877193	0.0962963	0.0946746	0.0927152	0.0769231	0.1	0.0769231	0.0944444	0.125	0.101449	0.0952381	0.0961538	0.1	0.097561	0.117647	0.0923077	0.0862069	0.0939358	0.0925	0.0949153	0.0952381	0.0769231	0.0833333	0.125	0.0949721	0.0909091	0.0938215	0.0933333	0.0925926	0.09375	0.0909091	0.092511	0.0909091	0	0.0945946	0.0909091	0.117647	0.0947137	0.0862069
Average dn/ds	0.0701227	0.107856	0.081649	0.090318	0.0916732	0.122847	0.121394	0.108161	0.117594	0.0898086	0.106021	0.120588	0.108397	0.122697	0.0706258	0.105549	0.0627474	0.122902	0.0866423	0.112255	0.120851	0.116138	0.085439	0.114656	0.090459	0.121435	0.108523	0.122867	0.122974	0.122304	0.100832	0.109854	0.104426	0.0735054	0.122823	0.12253	0.122862	0.111466	0.12205	0.105677	0.101582	0.122828	0.0561976	0.0862418	0.121367	0.0961671	0.0911385	0.122742	0.105466
Median dn/ds	0.0324147	0.0833333	0.0447861	0.0583374	0.0579832	0.100583	0.101183	0.0847458	0.097245	0.0573838	0.0748134	0.100251	0.0851107	0.100841	0.0177507	0.0768636	0	0.101478	0.0555556	0.088492	0.10042	0.0956121	0.0542998	0.0951397	0.0515873	0.101488	0.0910401	0.100635	0.0997505	0.101174	0.0730277	0.0798664	0.0818641	0.0275264	0.100698	0.100483	0.100559	0.0829038	0.0964097	0.0823643	0.077152	0.101429	0	0.0559468	0.100629	0.0631649	0.0592234	0.0978376	0.0744902
[truncated: 4 more columns]

## Sheet: S14
Table S14 PSGs revealed by the branch-site test analyse before any filtering
Genes	Sclater's Lemur	Black Lemur	Lemuridae	Coquerel's sifaka	Mouse Lemur		Lemuriformes	Bushbaby	Strepsirrhini	Tarsier	White-faced sapajou	Squirrel monkey		Marmoset	Ma's night monkey		Platyrrhini	Orangutan	Human	Chimpanzee	Bonobo	Paninini	Hominini	Gorilla	Homininae	Hominidae	Gibbon	Hominoidea	Proboscis monkey	Golden snub-nosed monkey	Black snub-nosed monkey	Rhinopithecus		Angolan colobus	Colobinae	Drill	Sooty mangabey		Baboon		Pig-tailed macaque	Rhesus macaque	Crab-eating macaque		Macaca	Papionini	Green Monkey	Cercopithecinae	Cercopithecidae
	B1	B2	B3	B4	B5	B6	B7	B8	B9	B10	B11	B12	B13	B14	B15	B16	B17	B18	B19	B20	B21	B22	B23	B24	B25	B26	B27	B28	B29	B30	B31	B32	B33	B34	B35	B36	B37	B38	B39	B40	B41	B42	B43	B44	B45	B46	B47	B48	B49
AADACL2	0	0	1	0	1	1	0	0	0	0	0	0	0	0	0	0	0	0	0	0	0	0	0	0	0	0	0	0	1	0	0	0	0	0	0	0	0	0	0	0	0	0	0	0	0	0	0	0	0
ACBD7	0	0	0	0	1	0	0	0	0	0	0	0	0	0	0	0	0	0	0	0	0	0	0	0	0	0	0	0	0	0	0	0	0	0	0	0	0	0	0	0	0	0	0	0	0	0	0	0	0
ADGRV1	0	0	0	0	0	0	0	1	1	0	0	0	0	0	0	0	0	0	0	0	0	0	0	0	0	0	0	0	0	0	1	0	0	0	0	0	0	0	1	0	0	0	0	0	0	0	0	0	0
AFTPH	0	0	0	0	0	0	0	0	0	0	0	0	0	0	0	0	0	0	0	0	0	0	0	0	0	0	0	0	0	0	0	0	0	0	0	0	0	0	0	0	0	0	0	0	0	0	0	0	0
ALDH1A3	0	0	0	0	0	0	0	0	0	0	0	0	0	0	0	0	0	0	0	0	0	0	0	0	0	0	0	0	0	0	0	0	0	0	0	0	0	0	0	0	0	0	0	0	0	0	0	0	0
ANP32B	0	0	0	0	0	0	0	0	0	0	0	0	0	0	0	0	0	0	0	0	0	0	0	0	0	0	0	0	0	0	0	0	0	0	0	0	0	0	0	0	0	0	0	0	0	0	0	0	0
ATP2B2	0	0	0	0	0	0	0	0	0	0	0	0	0	0	0	0	0	0	0	0	0	0	0	0	0	0	0	0	0	0	0	0	0	0	0	0	0	0	0	0	0	0	0	0	0	0	0	0	0
ATP8A2	0	0	0	0	0	0	0	0	0	0	0	0	0	0	0	0	0	0	0	0	0	0	0	0	0	0	0	0	1	0	1	1	0	0	0	0	0	0	0	0	0	0	0	0	0	0	0	0	0
ATP8B1	0	0	0	0	0	0	0	0	0	0	0	0	0	0	1	0	0	1	0	0	0	0	0	0	0	0	0	0	0	0	0	0	0	0	0	0	0	0	0	0	0	0	0	0	0	0	0	0	0
BARHL1	0	0	0	0	0	0	0	0	0	0	0	0	0	0	0	0	0	0	0	0	0	0	0	0	0	0	0	0	0	0	0	0	0	0	0	0	0	0	0	0	0	0	0	0	0	0	0	0	0
BCL2	0	0	0	0	0	0	0	0	0	0	0	0	0	1	0	0	0	0	0	0	0	0	0	0	0	0	0	0	0	0	0	0	0	0	0	0	0	0	0	0	0	0	0	0	0	0	0	0	0
BMPER	0	0	0	0	0	0	0	0	0	0	0	0	0	0	0	0	0	0	0	0	0	0	0	0	0	0	0	0	0	0	0	0	0	0	0	0	0	0	0	0	0	0	0	0	0	0	0	0	0
C1QTNF5	0	0	0	0	0	0	0	0	0	0	0	0	0	0	0	0	0	0	0	0	0	0	0	0	0	0	0	0	0	0	0	0	0	0	0	0	0	0	0	0	0	0	0	0	0	0	0	0	0
CACNA1D	0	0	0	0	0	0	0	0	0	0	0	0	0	0	0	0	0	1	0	0	0	0	0	0	0	0	0	0	0	0	0	0	0	0	0	0	0	0	0	0	0	0	0	0	0	0	0	0	0
CALB1	0	0	0	0	0	0	0	0	0	0	0	0	0	0	0	0	0	0	0	0	0	0	0	0	0	0	0	0	0	0	0	0	0	0	0	0	0	0	0	0	0	0	0	0	0	0	0	0	0
CALB2	0	0	0	0	0	0	0	0	0	0	0	0	0	0	0	0	0	0	0	0	0	0	0	0	0	0	0	0	0	0	0	0	0	0	0	0	0	0	0	0	0	0	0	0	0	0	0	0	0
CASP3	0	0	0	0	0	0	0	0	0	0	0	0	0	0	0	0	0	0	0	0	0	0	0	0	0	0	0	0	0	0	0	0	0	0	0	0	0	0	0	0	0	0	0	0	0	0	0	0	0
CDH23	0	0	0	0	0	0	0	0	0	0	1	0	0	0	1	0	1	0	0	0	0	0	0	0	0	0	0	0	0	0	1	0	0	0	0	0	0	0	0	0	0	0	0	0	0	0	0	0	0
CEACAM16	0	0	0	0	0	0	0	0	1	0	0	0	0	0	0	0	0	0	0	0	0	0	0	0	0	0	0	0	0	0	0	0	0	0	0	0	0	0	0	0	0	0	0	0	0	0	0	0	0
CHRNA9	0	0	0	0	0	0	0	0	0	0	0	0	0	0	0	0	0	0	0	0	0	0	0	0	0	0	0	0	0	0	0	0	0	0	0	0	0	0	0	0	0	0	0	0	0	0	0	0	0
CHRNB2	0	0	0	0	0	0	0	0	0	0	0	0	0	0	0	0	0	0	0	0	0	0	0	0	0	0	0	0	0	0	0	0	0	0	0	0	0	0	0	0	0	0	0	0	0	0	0	0	0
CIB2	0	0	0	0	0	0	0	0	1	0	0	0	0	0	0	0	0	0	0	0	0	0	0	0	0	0	0	0	0	0	0	0	0	0	0	0	0	0	0	0	0	0	0	0	0	0	0	0	0
CLCA2	0	0	0	0	0	0	0	1	0	0	0	0	0	0	0	0	0	0	0	0	0	0	0	0	0	0	0	0	0	0	0	1	0	0	0	0	0	0	0	0	0	0	0	0	0	0	0	0	0
CLIC5	0	0	0	0	0	0	0	0	1	0	1	0	0	0	1	0	0	1	0	0	0	0	0	0	0	0	0	0	0	0	0	0	0	0	0	0	0	0	0	0	0	0	0	0	0	0	0	0	0
CLRN1	0	0	0	0	0	0	0	0	0	0	0	0	0	0	0	0	0	0	0	0	0	0	0	0	0	0	0	0	0	0	0	0	0	0	0	0	0	0	0	0	0	0	0	0	0	0	0	0	0
COCH	0	0	0	0	0	0	0	0	0	0	0	0	0	0	0	0	0	0	0	0	0	0	0	0	0	0	0	0	0	0	0	0	0	0	0	0	1	0	0	0	0	0	0	0	0	0	0	0	0
COL10A1	0	0	1	0	0	0	1	1	0	0	0	0	0	0	0	0	0	0	0	0	0	0	0	0	0	0	0	0	0	0	0	0	0	0	0	0	0	0	0	0	0	0	0	0	0	0	0	0	0
CST6	0	0	0	0	1	0	0	0	0	0	0	0	0	0	0	0	0	0	0	0	0	0	0	0	0	0	0	0	0	0	0	0	0	0	0	0	0	0	0	0	0	0	0	0	0	0	0	0	0
CTNNB1	0	0	0	0	0	0	0	0	0	0	0	0	0	0	0	0	0	0	0	0	0	0	0	0	0	0	0	0	0	0	0	0	0	0	0	0	0	0	0	0	0	0	0	0	0	0	0	0	0
CXCL14	0	0	0	0	0	0	0	0	0	0	0	0	0	0	0	0	0	0	0	0	0	0	0	0	0	0	0	0	0	0	0	0	0	0	0	0	0	0	0	0	0	0	0	0	0	0	0	0	0
DNASE1	0	0	0	0	0	0	0	0	0	0	0	0	0	0	0	0	0	1	0	0	0	0	0	0	0	0	0	0	0	0	0	0	0	0	0	0	0	0	0	0	0	0	0	0	0	0	0	1	1
DNM1	0	0	0	0	0	0	0	0	0	1	0	0	0	0	0	0	0	0	0	0	0	0	0	0	0	0	0	0	0	0	0	0	0	0	0	0	0	0	0	0	0	0	0	0	0	0	1	0	0
EBF1	0	0	0	0	0	0	0	0	0	0	0	0	0	0	0	0	0	0	0	0	0	0	0	0	0	0	0	0	0	0	0	0	0	0	0	0	0	0	0	0	0	0	0	0	0	0	0	0	0
ECM2	0	0	0	0	0	0	0	0	0	0	0	0	0	0	1	0	0	0	0	0	0	0	0	0	0	0	0	0	0	0	0	0	0	0	0	0	0	0	0	0	0	0	0	0	0	0	0	0	0
EGFL8	0	0	0	1	0	0	0	0	0	0	0	0	0	0	0	0	0	0	0	0	0	0	0	0	0	0	0	0	0	0	0	0	0	0	0	0	0	0	0	0	0	0	0	0	0	0	0	0	0
EPS8L2	0	0	0	0	0	0	0	0	1	0	0	0	0	1	0	0	0	0	0	0	0	0	0	0	0	0	0	0	1	0	0	0	0	0	0	0	0	0	0	0	0	0	0	0	0	0	0	0	0
ESPN	0	0	0	0	0	0	0	0	0	0	0	0	0	0	0	0	0	0	0	0	0	0	0	0	0	0	1	0	0	0	0	0	0	0	0	0	0	0	0	0	0	0	0	0	0	0	0	0	0
ESPNL	0	0	0	0	0	0	0	0	1	1	0	0	0	1	0	0	0	0	0	0	0	0	0	0	0	0	0	0	0	0	0	0	0	0	0	0	0	0	0	0	0	0	0	0	0	0	0	0	0
ESRRG	0	0	0	0	0	0	0	0	0	0	0	0	0	0	0	0	0	0	0	0	0	0	0	0	0	0	0	0	0	0	0	0	0	0	0	0	0	0	0	0	0	0	0	0	0	0	0	0	0
EYA4	0	0	0	0	0	0	0	0	0	0	0	0	0	0	0	0	0	0	0	0	0	0	0	0	0	0	0	0	0	0	0	0	0	0	0	0	0	0	0	0	0	0	0	0	0	0	0	0	0
FAT4	0	0	0	0	0	0	0	0	0	0	0	0	0	0	0	0	0	0	0	0	0	0	0	0	0	0	0	0	0	0	0	0	0	0	0	0	1	0	0	0	0	0	0	0	0	0	0	0	0
FGF9	0	0	0	0	0	0	0	0	0	0	0	0	0	0	0	0	0	0	0	0	0	0	0	0	0	0	0	0	0	0	0	0	0	0	0	0	0	0	0	0	0	0	0	0	0	0	0	0	0
FSCN2	0	0	0	0	0	0	0	0	0	0	0	0	0	0	0	0	0	0	0	1	0	0	0	0	0	0	0	0	0	0	0	0	0	0	0	0	0	0	0	0	0	0	0	0	0	0	0	0	0
FZD6	0	0	0	0	0	0	0	0	0	0	0	0	0	0	0	0	0	0	0	1	0	0	0	0	0	0	0	0	0	0	0	0	0	0	0	0	0	0	0	0	1	0	0	0	0	0	0	0	0
GABRB3	0	0	0	0	0	0	0	0	0	0	0	0	0	0	0	0	0	0	0	0	0	0	0	0	0	0	0	0	0	0	0	0	0	0	0	0	0	0	0	0	0	0	0	0	0	0	0	0	0
GBX2	0	0	0	0	0	0	0	0	0	0	0	0	0	0	0	0	0	0	0	0	0	0	0	0	0	0	0	0	0	0	0	0	0	0	0	0	0	0	0	0	0	0	0	0	0	0	0	0	0
GJB2	0	0	0	0	0	0	0	0	0	0	0	0	0	0	0	0	0	0	0	0	0	0	0	0	0	0	0	0	0	0	0	0	0	0	0	0	0	0	0	0	0	0	0	0	0	0	0	0	0
GRXCR2	0	0	0	0	0	0	0	0	0	0	0	0	0	0	0	0	0	0	0	0	0	0	0	0	0	0	0	0	0	0	0	0	0	0	0	0	0	0	0	0	0	0	0	0	0	0	0	0	0
IL17B	0	0	0	0	0	0	0	0	0	0	0	0	0	0	0	0	0	0	0	0	0	0	0	0	0	0	0	0	0	0	0	0	0	0	0	0	0	0	0	0	0	0	0	0	0	0	0	0	0
JAG2	0	0	0	0	1	1	1	0	0	0	0	0	0	0	0	0	0	0	0	1	0	0	0	0	0	0	0	0	0	0	0	0	0	0	0	0	0	0	0	0	0	1	0	0	0	0	0	0	0
KCNB2	0	0	0	0	0	0	0	0	0	0	0	0	0	0	0	0	0	0	0	0	0	0	0	0	0	0	0	0	0	0	0	0	0	0	0	0	0	0	0	0	0	0	0	0	0	0	0	0	0
KCNJ13	0	0	0	0	0	0	0	0	0	0	0	0	0	0	0	0	0	0	0	0	0	0	0	0	0	0	0	0	0	0	0	0	0	0	0	0	0	0	0	0	0	0	0	0	0	0	0	0	0
KCNQ4	0	0	0	0	0	0	1	0	0	0	0	0	0	0	1	0	0	0	0	0	0	0	0	0	0	0	1	0	0	0	1	1	1	0	1	0	0	0	0	0	0	0	0	0	0	0	0	0	0
KIAA1024	0	0	0	0	0	0	0	0	0	0	0	0	0	0	0	0	0	0	0	0	0	0	0	0	0	0	0	0	0	0	0	0	0	0	0	0	0	0	0	0	0	0	0	0	0	0	0	0	0
KRT24	0	0	0	0	0	0	0	0	0	0	0	0	0	0	0	0	0	0	0	0	0	0	0	0	0	0	0	0	0	0	0	0	0	0	0	0	0	0	0	0	0	0	0	0	0	0	0	0	0
LHFPL5	0	0	0	0	0	0	0	0	0	0	0	0	0	0	0	0	0	0	0	0	0	0	0	0	0	0	0	0	0	0	0	0	0	0	0	0	0	0	0	0	0	0	0	0	0	0	0	0	0
LHX3	0	0	0	0	0	0	0	0	0	0	0	0	0	0	0	0	0	0	0	0	0	0	0	0	0	0	0	0	0	0	0	0	0	0	0	0	0	0	0	0	0	0	0	0	0	0	0	0	0
LMO7	0	0	0	0	0	0	0	1	0	0	0	0	0	0	0	0	0	0	0	0	0	0	0	0	0	0	0	0	0	0	0	0	0	0	0	0	0	0	0	0	0	0	0	0	0	0	0	0	0
LOR	0	0	0	0	0	1	0	1	1	0	1	0	1	0	0	0	1	1	0	0	0	0	0	0	0	0	0	0	0	0	0	0	0	0	0	0	0	0	0	0	0	0	0	0	0	0	0	0	0
LRTOMT	0	0	0	0	0	0	0	0	0	0	0	0	0	0	0	0	0	0	0	0	0	0	0	0	0	0	1	0	0	0	0	0	0	0	0	0	0	0	0	0	0	0	0	0	0	0	0	0	1
MAF	0	0	1	0	1	0	0	0	0	0	0	0	0	0	1	0	0	0	0	0	0	0	0	0	0	0	0	0	0	0	1	1	1	0	1	0	0	0	1	0	0	1	0	1	0	0	0	0	0
MCOLN3	0	0	0	1	0	0	0	0	0	0	0	0	0	0	0	0	0	0	0	0	0	0	0	0	0	0	0	0	0	0	0	0	0	0	0	0	0	0	0	0	0	0	0	0	0	0	0	0	0
MLANA	0	0	0	0	0	0	0	0	0	0	0	0	0	0	0	0	0	0	0	0	0	0	0	0	0	0	0	0	0	0	0	0	0	0	0	0	0	0	0	0	0	0	0	0	0	0	0	0	0
MPZ	0	0	0	0	0	0	0	0	0	0	0	0	0	1	0	0	0	0	0	0	0	0	0	0	0	0	0	0	0	0	0	0	0	0	0	0	0	0	0	0	0	0	0	0	0	0	0	0	0
MYCL	0	0	0	0	0	0	0	0	0	0	0	0	0	0	0	0	0	0	0	0	0	0	0	0	0	0	0	0	0	0	1	1	1	0	1	0	0	0	0	0	0	0	0	1	0	0	0	0	0
MYO15A	0	0	0	0	1	0	0	0	1	0	0	0	0	0	0	0	0	1	0	0	0	0	0	0	0	0	0	1	1	0	0	0	0	0	0	1	0	0	0	0	0	0	0	0	0	0	0	0	0
MYO3A	0	0	0	0	0	0	0	0	0	0	0	0	0	0	0	0	0	0	0	0	0	0	0	0	0	0	0	0	0	0	0	0	0	0	0	0	0	0	0	0	0	0	0	0	0	0	0	0	0
MYO3B	0	0	0	0	0	0	0	0	0	0	0	0	0	1	0	0	0	0	0	0	0	0	0	0	0	0	0	0	0	0	0	0	0	0	0	0	0	0	0	0	0	0	0	0	0	0	0	0	0
MYO6	0	0	0	0	0	0	0	0	0	0	0	0	0	0	0	0	0	0	0	0	0	0	0	0	0	0	0	0	0	0	0	0	0	0	0	0	1	0	0	0	0	0	0	0	0	0	0	0	0
MYO7A	0	0	0	0	0	0	0	0	0	0	0	0	0	0	0	0	0	1	0	0	0	0	0	0	0	0	0	0	0	0	0	0	0	0	0	0	0	0	0	0	0	0	0	0	0	0	0	0	0
NEFH	0	0	0	0	0	0	0	0	0	0	0	0	0	1	0	0	0	0	0	0	0	0	0	0	0	0	0	0	0	1	0	1	0	1	0	0	1	0	0	0	0	0	0	0	0	0	0	0	0
NEK1	0	0	0	0	0	0	0	0	0	1	0	0	0	0	0	0	0	0	0	0	0	0	0	0	0	0	0	0	0	0	0	0	0	0	0	0	0	0	0	0	0	0	0	0	0	0	0	0	0
NHLRC2	0	0	0	0	0	0	0	0	0	0	0	0	0	0	0	0	0	0	0	0	0	0	0	0	0	0	0	0	0	0	0	0	0	0	0	0	0	0	0	0	0	0	0	0	0	0	0	0	0
NT5DC1	0	0	0	0	0	0	0	0	0	0	0	0	0	0	0	0	0	0	0	0	0	0	0	0	0	0	0	0	0	0	0	0	0	0	0	0	0	0	0	0	0	0	0	0	0	0	0	0	0
OCM	0	0	0	0	0	0	0	0	0	0	0	0	0	0	0	0	0	0	0	0	0	0	0	0	0	0	0	0	0	0	0	0	0	0	0	0	0	0	0	0	0	0	0	0	0	0	0	0	0
OGN	0	0	0	0	0	0	0	0	0	0	0	0	0	0	0	0	0	0	0	0	0	0	0	0	0	0	0	0	0	0	0	0	0	0	0	0	0	0	0	0	0	0	0	0	0	0	0	0	0
OTOF	0	0	0	0	0	0	0	0	0	0	0	0	0	1	0	0	0	0	0	0	0	0	0	0	0	0	0	0	0	0	0	0	0	0	0	0	0	0	0	0	0	0	0	0	0	0	0	0	0
OTOS	0	0	0	0	0	0	0	1	1	0	0	0	0	0	0	0	0	0	0	0	0	0	0	0	0	0	0	0	0	0	0	0	0	0	0	0	0	0	0	0	0	0	0	0	0	0	0	0	0
PCDH15	0	1	0	0	0	0	0	0	0	1	0	0	0	0	0	0	0	0	0	0	0	0	0	0	0	0	0	0	0	0	0	0	0	0	0	0	0	0	0	0	0	0	0	0	0	0	0	0	0
PJVK	0	0	0	0	0	0	0	0	0	0	0	0	0	0	0	0	0	0	0	0	0	0	0	0	0	0	0	0	0	0	0	0	0	0	0	0	0	0	0	0	0	0	0	0	0	0	0	0	0
PLCE1	0	0	0	0	0	0	0	0	0	0	0	0	0	0	0	0	0	0	0	0	0	0	0	0	0	0	0	0	1	0	1	0	0	0	0	0	0	0	0	0	0	0	0	0	0	0	0	0	0
POU4F2	0	0	0	0	0	0	0	0	0	0	0	0	0	0	0	0	0	0	0	0	0	0	0	0	0	0	0	0	0	0	0	0	0	0	0	0	0	0	0	0	0	0	0	0	0	0	0	0	0
POU4F3	0	0	0	0	0	0	0	0	0	0	0	0	0	0	0	0	0	0	0	0	0	0	0	0	0	0	0	0	0	0	0	0	0	0	0	0	0	0	0	0	0	0	0	0	0	0	0	0	0
PTN	0	0	0	0	0	0	0	0	0	0	0	0	0	0	0	0	0	0	0	0	0	0	0	0	0	0	0	0	0	0	0	0	0	0	0	0	0	0	0	0	0	0	0	0	0	0	0	0	0
PTPRQ	0	1	0	0	0	0	1	0	0	0	0	0	0	0	0	0	0	1	0	0	0	0	0	0	0	0	0	0	0	0	0	1	0	0	0	0	0	0	0	0	0	0	0	0	0	0	0	0	0
RAB3IP	0	0	0	0	0	0	0	0	0	0	0	0	0	0	0	0	0	0	0	0	0	0	0	0	0	0	1	1	0	0	0	0	0	0	0	0	0	0	0	0	0	0	0	0	0	0	0	0	0
RBMS3	0	0	0	0	0	0	0	0	0	0	0	0	0	0	0	0	0	0	0	0	0	0	0	0	0	0	0	0	0	0	0	0	0	0	0	0	0	0	0	0	0	0	0	0	0	0	0	0	0
RDH10	0	0	0	0	1	0	0	0	0	0	0	0	0	0	0	0	0	0	0	0	0	0	0	0	0	0	0	0	0	0	0	0	0	0	0	0	0	0	0	0	0	0	0	0	0	0	0	0	0
RIPOR2	0	0	0	0	0	0	0	0	0	0	0	0	0	0	0	0	0	0	0	0	0	0	0	0	0	0	0	0	0	0	0	0	0	0	0	0	0	0	0	0	0	0	0	0	0	0	0	0	0
RPGRIP1L	0	0	0	0	0	0	0	0	0	0	0	0	0	0	1	0	0	0	0	0	0	0	0	0	0	0	0	0	0	0	0	1	0	0	1	0	0	0	0	0	0	0	0	0	0	0	0	0	0
RPL38	0	0	0	0	0	0	0	0	0	0	0	0	0	0	0	0	0	0	0	0	0	0	0	0	0	0	0	0	0	0	0	0	0	0	0	0	0	0	0	0	0	1	0	0	0	0	0	0	0
SALL1	0	0	0	0	0	0	0	0	0	0	0	0	0	0	0	0	0	0	0	0	0	0	0	0	0	0	0	0	1	0	0	0	0	0	0	0	0	0	0	0	0	0	0	0	0	0	0	0	0
SCRIB	0	0	0	0	0	0	0	0	0	0	0	0	0	0	0	0	0	1	0	0	0	0	0	0	0	0	0	0	0	0	0	0	0	0	0	0	0	0	0	0	0	0	0	0	0	0	0	0	0
SH2D4B	0	0	0	0	0	0	0	0	0	0	0	0	0	0	0	0	0	0	0	0	0	0	0	0	0	0	0	0	0	0	0	0	0	0	0	0	0	0	0	0	0	0	0	0	0	0	0	0	0
SH3GL2	0	0	0	0	0	0	0	0	0	0	0	0	0	0	0	0	0	1	0	0	0	0	0	0	0	0	0	0	0	0	0	0	0	0	0	0	0	0	0	0	0	0	0	0	0	0	0	0	0
SHC4	0	0	0	0	0	0	0	0	0	0	0	0	0	0	0	0	0	0	0	0	0	0	0	0	0	0	1	0	0	0	0	0	0	0	0	0	0	0	0	0	0	0	0	0	0	0	0	0	0
SHROOM2	0	0	0	0	0	0	0	0	0	0	0	0	0	0	0	0	0	0	0	0	0	0	0	0	0	0	0	0	0	0	0	0	0	0	0	0	0	0	0	0	0	0	0	0	0	0	0	0	0
SIX1	0	0	0	0	0	0	0	0	0	0	0	0	0	0	0	0	0	0	0	0	0	0	0	0	0	0	0	0	0	0	0	0	0	0	0	0	0	0	0	0	0	0	0	0	0	0	0	0	0
SIX2	0	0	0	0	0	0	0	0	0	0	0	0	0	0	0	0	0	0	0	0	0	0	0	0	0	0	0	0	0	0	0	0	0	0	0	0	0	0	0	0	0	0	0	0	0	0	0	0	0
SLC13A4	0	0	0	0	0	0	0	0	0	0	0	0	0	0	0	0	0	0	0	0	0	0	0	0	0	0	0	0	0	0	0	0	0	0	0	0	0	0	0	0	0	0	0	0	0	0	0	0	0
SLC17A8	0	0	0	0	0	0	0	0	0	0	0	0	0	0	0	0	0	0	0	0	0	0	0	0	0	0	0	0	0	0	0	0	0	0	0	0	0	0	0	0	0	0	0	0	0	0	0	0	0
SLC1A3	0	0	0	0	0	0	0	0	0	0	0	0	0	0	0	0	0	0	0	0	0	0	0	0	0	0	0	0	0	0	0	0	0	0	0	0	0	0	0	0	0	0	0	0	0	0	0	0	0
SLC26A5	0	0	0	0	0	0	0	0	0	0	0	0	0	0	0	0	0	0	0	0	0	0	0	0	0	0	0	0	0	0	1	0	0	0	0	0	0	0	0	0	0	0	0	0	0	0	0	0	0
SLC52A3	0	0	1	0	0	0	0	0	1	0	0	0	0	0	0	0	0	0	0	0	0	0	0	0	0	0	0	0	0	0	0	0	0	0	0	0	0	0	0	0	0	0	0	0	0	0	0	0	0
SOD1	0	0	0	0	0	0	0	0	0	0	0	0	0	0	0	0	0	0	0	0	0	0	0	0	0	1	0	0	0	0	0	0	0	0	0	0	0	0	0	0	0	0	0	0	0	0	0	0	0
SRRM4	0	0	1	0	0	0	0	0	0	0	0	0	0	0	1	0	0	0	0	0	0	0	0	0	0	0	0	0	0	0	0	0	0	1	0	0	0	0	0	0	0	0	0	0	0	0	0	0	0
STOX1	0	0	0	0	0	0	0	0	0	0	0	0	0	0	0	0	1	1	0	0	0	0	0	0	0	0	0	0	0	0	1	0	0	0	1	0	0	0	1	1	0	0	0	0	0	1	0	0	0
STRBP	0	0	0	0	0	0	0	0	0	0	0	0	0	0	0	0	0	0	0	0	0	0	0	0	0	0	1	0	0	0	0	0	0	0	0	0	0	0	0	0	0	0	0	0	0	0	0	0	0
STRC	0	0	0	0	0	0	0	0	0	0	0	0	0	0	0	0	0	0	0	0	0	0	0	0	0	0	0	0	0	0	0	0	0	0	1	0	1	0	1	0	0	1	0	0	0	0	0	0	0
TGFB2	0	0	0	0	0	0	0	0	0	0	0	0	0	0	0	0	0	0	0	0	0	0	0	0	0	0	0	0	0	0	0	0	0	0	0	0	0	0	0	0	0	0	0	0	0	0	0	0	0
TMC1	0	0	0	0	0	0	0	1	0	0	0	0	0	0	0	0	0	0	0	0	0	0	0	0	0	0	0	0	0	0	0	0	0	0	0	0	0	0	0	0	0	0	0	0	0	0	0	0	0
TMIE	0	0	0	0	0	0	0	0	0	0	0	0	0	0	0	0	0	0	0	0	0	0	0	0	0	0	0	0	0	0	0	0	0	0	0	0	0	0	0	0	0	0	0	0	0	0	0	0	0
TMPRSS3	0	0	0	0	0	0	0	0	0	0	0	0	0	0	0	0	1	0	0	0	0	0	0	0	0	0	0	0	0	0	0	0	0	0	0	0	0	0	0	0	0	0	0	0	0	0	0	0	0
TTC8	0	0	0	1	0	0	0	0	1	0	0	0	0	0	0	0	0	0	0	0	0	0	0	0	0	0	0	0	0	0	0	0	0	0	0	0	0	0	0	0	0	0	0	0	0	0	0	0	0
TUB	0	0	0	0	0	0	0	0	0	0	0	1	0	0	0	0	0	0	0	0	0	0	0	0	0	0	0	0	0	0	0	0	0	0	0	0	0	0	0	0	0	0	0	0	0	0	0	0	0
TWF2	0	0	0	0	0	0	0	0	0	0	0	0	0	0	0	0	0	0	0	0	0	0	0	0	0	0	0	0	0	0	0	0	0	0	0	0	0	0	0	0	0	0	0	0	0	0	0	0	0
TYR	0	0	0	0	0	0	1	0	0	0	0	0	0	0	0	0	0	0	0	0	0	0	0	0	0	0	0	0	0	0	0	0	0	0	0	0	0	0	0	0	0	0	0	0	0	0	0	0	0
USH1G	0	0	0	0	0	0	0	0	0	0	0	0	0	0	0	0	0	0	0	0	0	0	0	0	0	0	0	0	0	0	0	0	0	0	0	0	0	0	0	0	0	0	0	0	0	0	0	0	0
USH2A	0	0	0	0	0	0	0	1	0	0	0	0	0	0	0	0	0	1	0	0	0	0	0	0	0	0	0	0	0	1	0	0	0	0	0	0	0	0	0	0	0	0	0	0	0	0	0	0	0
VANGL2	0	0	0	0	0	0	0	0	0	0	0	0	0	0	0	0	0	1	0	0	0	0	0	0	0	0	0	0	0	0	0	0	0	0	0	0	0	0	0	0	0	0	0	0	0	0	0	0	0
WDR19	0	0	0	0	0	0	0	0	1	0	0	0	0	0	0	0	1	0	0	0	0	0	0	0	0	0	0	0	0	0	0	0	0	0	0	0	0	0	0	0	1	0	0	0	0	0	0	0	0
WFS1	0	0	0	0	0	0	0	0	0	0	0	0	0	0	0	0	0	0	0	0	0	0	0	0	0	0	0	0	0	0	1	0	0	0	0	0	0	0	0	0	0	0	0	0	0	0	0	0	0
ZFHX4	0	0	0	0	0	0	0	0	0	0	0	0	0	1	0	0	0	0	0	0	0	0	0	0	0	0	0	0	1	0	0	0	0	0	0	0	0	0	0	0	0	0	0	0	0	0	1	0	0
Total	0	2	5	3	7	3	5	8	12	4	3	1	1	8	8	0	5	13	0	3	0	0	0	0	0	1	6	2	7	2	10	8	3	2	6	1	5	0	4	1	2	4	0	2	0	1	2	1	2
[truncated: 8 more columns]

## Sheet: S15
Table S15 PSGs revealed by the branch-site test analyse after multiple test and alignment corrections
Genes	Sclater's Lemur	Black Lemur	Lemuridae	Coquerel's sifaka	Mouse Lemur		Lemuriformes	Bushbaby	Strepsirrhini	Tarsier	White-faced sapajou	Squirrel monkey		Marmoset	Ma's night monkey		Platyrrhini	Orangutan	Human	Chimpanzee	Bonobo	Paninini	Hominini	Gorilla	Homininae	Hominidae	Gibbon	Hominoidea	Proboscis monkey	Golden snub-nosed monkey	Black snub-nosed monkey	Rhinopithecus		Angolan colobus	Colobinae	Drill	Sooty mangabey		Baboon		Pig-tailed macaque	Rhesus macaque	Crab-eating macaque		Macaca	Papionini	Green Monkey	Cercopithecinae	Cercopithecidae
	B1	B2	B3	B4	B5	B6	B7	B8	B9	B10	B11	B12	B13	B14	B15	B16	B17	B18	B19	B20	B21	B22	B23	B24	B25	B26	B27	B28	B29	B30	B31	B32	B33	B34	B35	B36	B37	B38	B39	B40	B41	B42	B43	B44	B45	B46	B47	B48	B49
AADACL2	0	0	0	0	0	0	0	0	0	0	0	0	0	0	0	0	0	0	0	0	0	0	0	0	0	0	0	0	1	0	0	0	0	0	0	0	0	0	0	0	0	0	0	0	0	0	0	0	0
ACBD7	0	0	0	0	0	0	0	0	0	0	0	0	0	0	0	0	0	0	0	0	0	0	0	0	0	0	0	0	0	0	0	0	0	0	0	0	0	0	0	0	0	0	0	0	0	0	0	0	0
ADGRV1	0	0	0	0	0	0	0	1	0	0	0	0	0	0	0	0	0	0	0	0	0	0	0	0	0	0	0	0	0	0	1	0	0	0	0	0	0	0	1	0	0	0	0	0	0	0	0	0	0
AFTPH	0	0	0	0	0	0	0	0	0	0	0	0	0	0	0	0	0	0	0	0	0	0	0	0	0	0	0	0	0	0	0	0	0	0	0	0	0	0	0	0	0	0	0	0	0	0	0	0	0
ALDH1A3	0	0	0	0	0	0	0	0	0	0	0	0	0	0	0	0	0	0	0	0	0	0	0	0	0	0	0	0	0	0	0	0	0	0	0	0	0	0	0	0	0	0	0	0	0	0	0	0	0
ANP32B	0	0	0	0	0	0	0	0	0	0	0	0	0	0	0	0	0	0	0	0	0	0	0	0	0	0	0	0	0	0	0	0	0	0	0	0	0	0	0	0	0	0	0	0	0	0	0	0	0
ATP2B2	0	0	0	0	0	0	0	0	0	0	0	0	0	0	0	0	0	0	0	0	0	0	0	0	0	0	0	0	0	0	0	0	0	0	0	0	0	0	0	0	0	0	0	0	0	0	0	0	0
ATP8A2	0	0	0	0	0	0	0	0	0	0	0	0	0	0	0	0	0	0	0	0	0	0	0	0	0	0	0	0	1	0	1	1	0	0	0	0	0	0	0	0	0	0	0	0	0	0	0	0	0
ATP8B1	0	0	0	0	0	0	0	0	0	0	0	0	0	0	0	0	0	1	0	0	0	0	0	0	0	0	0	0	0	0	0	0	0	0	0	0	0	0	0	0	0	0	0	0	0	0	0	0	0
BARHL1	0	0	0	0	0	0	0	0	0	0	0	0	0	0	0	0	0	0	0	0	0	0	0	0	0	0	0	0	0	0	0	0	0	0	0	0	0	0	0	0	0	0	0	0	0	0	0	0	0
BCL2	0	0	0	0	0	0	0	0	0	0	0	0	0	1	0	0	0	0	0	0	0	0	0	0	0	0	0	0	0	0	0	0	0	0	0	0	0	0	0	0	0	0	0	0	0	0	0	0	0
BMPER	0	0	0	0	0	0	0	0	0	0	0	0	0	0	0	0	0	0	0	0	0	0	0	0	0	0	0	0	0	0	0	0	0	0	0	0	0	0	0	0	0	0	0	0	0	0	0	0	0
C1QTNF5	0	0	0	0	0	0	0	0	0	0	0	0	0	0	0	0	0	0	0	0	0	0	0	0	0	0	0	0	0	0	0	0	0	0	0	0	0	0	0	0	0	0	0	0	0	0	0	0	0
CACNA1D	0	0	0	0	0	0	0	0	0	0	0	0	0	0	0	0	0	0	0	0	0	0	0	0	0	0	0	0	0	0	0	0	0	0	0	0	0	0	0	0	0	0	0	0	0	0	0	0	0
CALB1	0	0	0	0	0	0	0	0	0	0	0	0	0	0	0	0	0	0	0	0	0	0	0	0	0	0	0	0	0	0	0	0	0	0	0	0	0	0	0	0	0	0	0	0	0	0	0	0	0
CALB2	0	0	0	0	0	0	0	0	0	0	0	0	0	0	0	0	0	0	0	0	0	0	0	0	0	0	0	0	0	0	0	0	0	0	0	0	0	0	0	0	0	0	0	0	0	0	0	0	0
CASP3	0	0	0	0	0	0	0	0	0	0	0	0	0	0	0	0	0	0	0	0	0	0	0	0	0	0	0	0	0	0	0	0	0	0	0	0	0	0	0	0	0	0	0	0	0	0	0	0	0
CDH23	0	0	0	0	0	0	0	0	0	0	0	0	0	0	0	0	0	0	0	0	0	0	0	0	0	0	0	0	0	0	1	0	0	0	0	0	0	0	0	0	0	0	0	0	0	0	0	0	0
CEACAM16	0	0	0	0	0	0	0	0	0	0	0	0	0	0	0	0	0	0	0	0	0	0	0	0	0	0	0	0	0	0	0	0	0	0	0	0	0	0	0	0	0	0	0	0	0	0	0	0	0
CHRNA9	0	0	0	0	0	0	0	0	0	0	0	0	0	0	0	0	0	0	0	0	0	0	0	0	0	0	0	0	0	0	0	0	0	0	0	0	0	0	0	0	0	0	0	0	0	0	0	0	0
CHRNB2	0	0	0	0	0	0	0	0	0	0	0	0	0	0	0	0	0	0	0	0	0	0	0	0	0	0	0	0	0	0	0	0	0	0	0	0	0	0	0	0	0	0	0	0	0	0	0	0	0
CIB2	0	0	0	0	0	0	0	0	0	0	0	0	0	0	0	0	0	0	0	0	0	0	0	0	0	0	0	0	0	0	0	0	0	0	0	0	0	0	0	0	0	0	0	0	0	0	0	0	0
CLCA2	0	0	0	0	0	0	0	1	0	0	0	0	0	0	0	0	0	0	0	0	0	0	0	0	0	0	0	0	0	0	0	0	0	0	0	0	0	0	0	0	0	0	0	0	0	0	0	0	0
CLIC5	0	0	0	0	0	0	0	0	1	0	0	0	0	0	1	0	0	0	0	0	0	0	0	0	0	0	0	0	0	0	0	0	0	0	0	0	0	0	0	0	0	0	0	0	0	0	0	0	0
CLRN1	0	0	0	0	0	0	0	0	0	0	0	0	0	0	0	0	0	0	0	0	0	0	0	0	0	0	0	0	0	0	0	0	0	0	0	0	0	0	0	0	0	0	0	0	0	0	0	0	0
COCH	0	0	0	0	0	0	0	0	0	0	0	0	0	0	0	0	0	0	0	0	0	0	0	0	0	0	0	0	0	0	0	0	0	0	0	0	1	0	0	0	0	0	0	0	0	0	0	0	0
COL10A1	0	0	0	0	0	0	0	1	0	0	0	0	0	0	0	0	0	0	0	0	0	0	0	0	0	0	0	0	0	0	0	0	0	0	0	0	0	0	0	0	0	0	0	0	0	0	0	0	0
CST6	0	0	0	0	0	0	0	0	0	0	0	0	0	0	0	0	0	0	0	0	0	0	0	0	0	0	0	0	0	0	0	0	0	0	0	0	0	0	0	0	0	0	0	0	0	0	0	0	0
CTNNB1	0	0	0	0	0	0	0	0	0	0	0	0	0	0	0	0	0	0	0	0	0	0	0	0	0	0	0	0	0	0	0	0	0	0	0	0	0	0	0	0	0	0	0	0	0	0	0	0	0
CXCL14	0	0	0	0	0	0	0	0	0	0	0	0	0	0	0	0	0	0	0	0	0	0	0	0	0	0	0	0	0	0	0	0	0	0	0	0	0	0	0	0	0	0	0	0	0	0	0	0	0
DNASE1	0	0	0	0	0	0	0	0	0	0	0	0	0	0	0	0	0	0	0	0	0	0	0	0	0	0	0	0	0	0	0	0	0	0	0	0	0	0	0	0	0	0	0	0	0	0	0	0	0
DNM1	0	0	0	0	0	0	0	0	0	0	0	0	0	0	0	0	0	0	0	0	0	0	0	0	0	0	0	0	0	0	0	0	0	0	0	0	0	0	0	0	0	0	0	0	0	0	1	0	0
EBF1	0	0	0	0	0	0	0	0	0	0	0	0	0	0	0	0	0	0	0	0	0	0	0	0	0	0	0	0	0	0	0	0	0	0	0	0	0	0	0	0	0	0	0	0	0	0	0	0	0
ECM2	0	0	0	0	0	0	0	0	0	0	0	0	0	0	0	0	0	0	0	0	0	0	0	0	0	0	0	0	0	0	0	0	0	0	0	0	0	0	0	0	0	0	0	0	0	0	0	0	0
EGFL8	0	0	0	0	0	0	0	0	0	0	0	0	0	0	0	0	0	0	0	0	0	0	0	0	0	0	0	0	0	0	0	0	0	0	0	0	0	0	0	0	0	0	0	0	0	0	0	0	0
EPS8L2	0	0	0	0	0	0	0	0	0	0	0	0	0	0	0	0	0	0	0	0	0	0	0	0	0	0	0	0	0	0	0	0	0	0	0	0	0	0	0	0	0	0	0	0	0	0	0	0	0
ESPN	0	0	0	0	0	0	0	0	0	0	0	0	0	0	0	0	0	0	0	0	0	0	0	0	0	0	0	0	0	0	0	0	0	0	0	0	0	0	0	0	0	0	0	0	0	0	0	0	0
ESPNL	0	0	0	0	0	0	0	0	0	0	0	0	0	1	0	0	0	0	0	0	0	0	0	0	0	0	0	0	0	0	0	0	0	0	0	0	0	0	0	0	0	0	0	0	0	0	0	0	0
ESRRG	0	0	0	0	0	0	0	0	0	0	0	0	0	0	0	0	0	0	0	0	0	0	0	0	0	0	0	0	0	0	0	0	0	0	0	0	0	0	0	0	0	0	0	0	0	0	0	0	0
EYA4	0	0	0	0	0	0	0	0	0	0	0	0	0	0	0	0	0	0	0	0	0	0	0	0	0	0	0	0	0	0	0	0	0	0	0	0	0	0	0	0	0	0	0	0	0	0	0	0	0
FAT4	0	0	0	0	0	0	0	0	0	0	0	0	0	0	0	0	0	0	0	0	0	0	0	0	0	0	0	0	0	0	0	0	0	0	0	0	1	0	0	0	0	0	0	0	0	0	0	0	0
FGF9	0	0	0	0	0	0	0	0	0	0	0	0	0	0	0	0	0	0	0	0	0	0	0	0	0	0	0	0	0	0	0	0	0	0	0	0	0	0	0	0	0	0	0	0	0	0	0	0	0
FSCN2	0	0	0	0	0	0	0	0	0	0	0	0	0	0	0	0	0	0	0	1	0	0	0	0	0	0	0	0	0	0	0	0	0	0	0	0	0	0	0	0	0	0	0	0	0	0	0	0	0
FZD6	0	0	0	0	0	0	0	0	0	0	0	0	0	0	0	0	0	0	0	0	0	0	0	0	0	0	0	0	0	0	0	0	0	0	0	0	0	0	0	0	1	0	0	0	0	0	0	0	0
GABRB3	0	0	0	0	0	0	0	0	0	0	0	0	0	0	0	0	0	0	0	0	0	0	0	0	0	0	0	0	0	0	0	0	0	0	0	0	0	0	0	0	0	0	0	0	0	0	0	0	0
GBX2	0	0	0	0	0	0	0	0	0	0	0	0	0	0	0	0	0	0	0	0	0	0	0	0	0	0	0	0	0	0	0	0	0	0	0	0	0	0	0	0	0	0	0	0	0	0	0	0	0
GJB2	0	0	0	0	0	0	0	0	0	0	0	0	0	0	0	0	0	0	0	0	0	0	0	0	0	0	0	0	0	0	0	0	0	0	0	0	0	0	0	0	0	0	0	0	0	0	0	0	0
GRXCR2	0	0	0	0	0	0	0	0	0	0	0	0	0	0	0	0	0	0	0	0	0	0	0	0	0	0	0	0	0	0	0	0	0	0	0	0	0	0	0	0	0	0	0	0	0	0	0	0	0
IL17B	0	0	0	0	0	0	0	0	0	0	0	0	0	0	0	0	0	0	0	0	0	0	0	0	0	0	0	0	0	0	0	0	0	0	0	0	0	0	0	0	0	0	0	0	0	0	0	0	0
JAG2	0	0	0	0	1	1	0	0	0	0	0	0	0	0	0	0	0	0	0	1	0	0	0	0	0	0	0	0	0	0	0	0	0	0	0	0	0	0	0	0	0	1	0	0	0	0	0	0	0
KCNB2	0	0	0	0	0	0	0	0	0	0	0	0	0	0	0	0	0	0	0	0	0	0	0	0	0	0	0	0	0	0	0	0	0	0	0	0	0	0	0	0	0	0	0	0	0	0	0	0	0
KCNJ13	0	0	0	0	0	0	0	0	0	0	0	0	0	0	0	0	0	0	0	0	0	0	0	0	0	0	0	0	0	0	0	0	0	0	0	0	0	0	0	0	0	0	0	0	0	0	0	0	0
KCNQ4	0	0	0	0	0	0	1	0	0	0	0	0	0	0	1	0	0	0	0	0	0	0	0	0	0	0	0	0	0	0	1	1	1	0	1	0	0	0	0	0	0	0	0	0	0	0	0	0	0
KIAA1024	0	0	0	0	0	0	0	0	0	0	0	0	0	0	0	0	0	0	0	0	0	0	0	0	0	0	0	0	0	0	0	0	0	0	0	0	0	0	0	0	0	0	0	0	0	0	0	0	0
KRT24	0	0	0	0	0	0	0	0	0	0	0	0	0	0	0	0	0	0	0	0	0	0	0	0	0	0	0	0	0	0	0	0	0	0	0	0	0	0	0	0	0	0	0	0	0	0	0	0	0
LHFPL5	0	0	0	0	0	0	0	0	0	0	0	0	0	0	0	0	0	0	0	0	0	0	0	0	0	0	0	0	0	0	0	0	0	0	0	0	0	0	0	0	0	0	0	0	0	0	0	0	0
LHX3	0	0	0	0	0	0	0	0	0	0	0	0	0	0	0	0	0	0	0	0	0	0	0	0	0	0	0	0	0	0	0	0	0	0	0	0	0	0	0	0	0	0	0	0	0	0	0	0	0
LMO7	0	0	0	0	0	0	0	1	0	0	0	0	0	0	0	0	0	0	0	0	0	0	0	0	0	0	0	0	0	0	0	0	0	0	0	0	0	0	0	0	0	0	0	0	0	0	0	0	0
LOR	0	0	0	0	0	0	0	1	1	0	1	0	1	0	0	0	1	0	0	0	0	0	0	0	0	0	0	0	0	0	0	0	0	0	0	0	0	0	0	0	0	0	0	0	0	0	0	0	0
LRTOMT	0	0	0	0	0	0	0	0	0	0	0	0	0	0	0	0	0	0	0	0	0	0	0	0	0	0	0	0	0	0	0	0	0	0	0	0	0	0	0	0	0	0	0	0	0	0	0	0	0
MAF	0	0	1	0	1	0	0	0	0	0	0	0	0	0	1	0	0	0	0	0	0	0	0	0	0	0	0	0	0	0	0	0	1	0	1	0	0	0	1	0	0	1	0	1	0	0	0	0	0
MCOLN3	0	0	0	0	0	0	0	0	0	0	0	0	0	0	0	0	0	0	0	0	0	0	0	0	0	0	0	0	0	0	0	0	0	0	0	0	0	0	0	0	0	0	0	0	0	0	0	0	0
MLANA	0	0	0	0	0	0	0	0	0	0	0	0	0	0	0	0	0	0	0	0	0	0	0	0	0	0	0	0	0	0	0	0	0	0	0	0	0	0	0	0	0	0	0	0	0	0	0	0	0
MPZ	0	0	0	0	0	0	0	0	0	0	0	0	0	0	0	0	0	0	0	0	0	0	0	0	0	0	0	0	0	0	0	0	0	0	0	0	0	0	0	0	0	0	0	0	0	0	0	0	0
MYCL	0	0	0	0	0	0	0	0	0	0	0	0	0	0	0	0	0	0	0	0	0	0	0	0	0	0	0	0	0	0	1	1	1	0	1	0	0	0	0	0	0	0	0	1	0	0	0	0	0
MYO15A	0	0	0	0	0	0	0	0	0	0	0	0	0	0	0	0	0	0	0	0	0	0	0	0	0	0	0	0	1	0	0	0	0	0	0	0	0	0	0	0	0	0	0	0	0	0	0	0	0
MYO3A	0	0	0	0	0	0	0	0	0	0	0	0	0	0	0	0	0	0	0	0	0	0	0	0	0	0	0	0	0	0	0	0	0	0	0	0	0	0	0	0	0	0	0	0	0	0	0	0	0
MYO3B	0	0	0	0	0	0	0	0	0	0	0	0	0	0	0	0	0	0	0	0	0	0	0	0	0	0	0	0	0	0	0	0	0	0	0	0	0	0	0	0	0	0	0	0	0	0	0	0	0
MYO6	0	0	0	0	0	0	0	0	0	0	0	0	0	0	0	0	0	0	0	0	0	0	0	0	0	0	0	0	0	0	0	0	0	0	0	0	1	0	0	0	0	0	0	0	0	0	0	0	0
MYO7A	0	0	0	0	0	0	0	0	0	0	0	0	0	0	0	0	0	1	0	0	0	0	0	0	0	0	0	0	0	0	0	0	0	0	0	0	0	0	0	0	0	0	0	0	0	0	0	0	0
NEFH	0	0	0	0	0	0	0	0	0	0	0	0	0	0	0	0	0	0	0	0	0	0	0	0	0	0	0	0	0	1	0	1	0	0	0	0	0	0	0	0	0	0	0	0	0	0	0	0	0
NEK1	0	0	0	0	0	0	0	0	0	0	0	0	0	0	0	0	0	0	0	0	0	0	0	0	0	0	0	0	0	0	0	0	0	0	0	0	0	0	0	0	0	0	0	0	0	0	0	0	0
NHLRC2	0	0	0	0	0	0	0	0	0	0	0	0	0	0	0	0	0	0	0	0	0	0	0	0	0	0	0	0	0	0	0	0	0	0	0	0	0	0	0	0	0	0	0	0	0	0	0	0	0
NT5DC1	0	0	0	0	0	0	0	0	0	0	0	0	0	0	0	0	0	0	0	0	0	0	0	0	0	0	0	0	0	0	0	0	0	0	0	0	0	0	0	0	0	0	0	0	0	0	0	0	0
OCM	0	0	0	0	0	0	0	0	0	0	0	0	0	0	0	0	0	0	0	0	0	0	0	0	0	0	0	0	0	0	0	0	0	0	0	0	0	0	0	0	0	0	0	0	0	0	0	0	0
OGN	0	0	0	0	0	0	0	0	0	0	0	0	0	0	0	0	0	0	0	0	0	0	0	0	0	0	0	0	0	0	0	0	0	0	0	0	0	0	0	0	0	0	0	0	0	0	0	0	0
OTOF	0	0	0	0	0	0	0	0	0	0	0	0	0	0	0	0	0	0	0	0	0	0	0	0	0	0	0	0	0	0	0	0	0	0	0	0	0	0	0	0	0	0	0	0	0	0	0	0	0
OTOS	0	0	0	0	0	0	0	0	0	0	0	0	0	0	0	0	0	0	0	0	0	0	0	0	0	0	0	0	0	0	0	0	0	0	0	0	0	0	0	0	0	0	0	0	0	0	0	0	0
PCDH15	0	1	0	0	0	0	0	0	0	1	0	0	0	0	0	0	0	0	0	0	0	0	0	0	0	0	0	0	0	0	0	0	0	0	0	0	0	0	0	0	0	0	0	0	0	0	0	0	0
PJVK	0	0	0	0	0	0	0	0	0	0	0	0	0	0	0	0	0	0	0	0	0	0	0	0	0	0	0	0	0	0	0	0	0	0	0	0	0	0	0	0	0	0	0	0	0	0	0	0	0
PLCE1	0	0	0	0	0	0	0	0	0	0	0	0	0	0	0	0	0	0	0	0	0	0	0	0	0	0	0	0	0	0	1	0	0	0	0	0	0	0	0	0	0	0	0	0	0	0	0	0	0
POU4F2	0	0	0	0	0	0	0	0	0	0	0	0	0	0	0	0	0	0	0	0	0	0	0	0	0	0	0	0	0	0	0	0	0	0	0	0	0	0	0	0	0	0	0	0	0	0	0	0	0
POU4F3	0	0	0	0	0	0	0	0	0	0	0	0	0	0	0	0	0	0	0	0	0	0	0	0	0	0	0	0	0	0	0	0	0	0	0	0	0	0	0	0	0	0	0	0	0	0	0	0	0
PTN	0	0	0	0	0	0	0	0	0	0	0	0	0	0	0	0	0	0	0	0	0	0	0	0	0	0	0	0	0	0	0	0	0	0	0	0	0	0	0	0	0	0	0	0	0	0	0	0	0
PTPRQ	0	1	0	0	0	0	0	0	0	0	0	0	0	0	0	0	0	1	0	0	0	0	0	0	0	0	0	0	0	0	0	0	0	0	0	0	0	0	0	0	0	0	0	0	0	0	0	0	0
RAB3IP	0	0	0	0	0	0	0	0	0	0	0	0	0	0	0	0	0	0	0	0	0	0	0	0	0	0	0	1	0	0	0	0	0	0	0	0	0	0	0	0	0	0	0	0	0	0	0	0	0
RBMS3	0	0	0	0	0	0	0	0	0	0	0	0	0	0	0	0	0	0	0	0	0	0	0	0	0	0	0	0	0	0	0	0	0	0	0	0	0	0	0	0	0	0	0	0	0	0	0	0	0
RDH10	0	0	0	0	0	0	0	0	0	0	0	0	0	0	0	0	0	0	0	0	0	0	0	0	0	0	0	0	0	0	0	0	0	0	0	0	0	0	0	0	0	0	0	0	0	0	0	0	0
RIPOR2	0	0	0	0	0	0	0	0	0	0	0	0	0	0	0	0	0	0	0	0	0	0	0	0	0	0	0	0	0	0	0	0	0	0	0	0	0	0	0	0	0	0	0	0	0	0	0	0	0
RPGRIP1L	0	0	0	0	0	0	0	0	0	0	0	0	0	0	1	0	0	0	0	0	0	0	0	0	0	0	0	0	0	0	0	0	0	0	0	0	0	0	0	0	0	0	0	0	0	0	0	0	0
RPL38	0	0	0	0	0	0	0	0	0	0	0	0	0	0	0	0	0	0	0	0	0	0	0	0	0	0	0	0	0	0	0	0	0	0	0	0	0	0	0	0	0	0	0	0	0	0	0	0	0
SALL1	0	0	0	0	0	0	0	0	0	0	0	0	0	0	0	0	0	0	0	0	0	0	0	0	0	0	0	0	0	0	0	0	0	0	0	0	0	0	0	0	0	0	0	0	0	0	0	0	0
SCRIB	0	0	0	0	0	0	0	0	0	0	0	0	0	0	0	0	0	1	0	0	0	0	0	0	0	0	0	0	0	0	0	0	0	0	0	0	0	0	0	0	0	0	0	0	0	0	0	0	0
SH2D4B	0	0	0	0	0	0	0	0	0	0	0	0	0	0	0	0	0	0	0	0	0	0	0	0	0	0	0	0	0	0	0	0	0	0	0	0	0	0	0	0	0	0	0	0	0	0	0	0	0
SH3GL2	0	0	0	0	0	0	0	0	0	0	0	0	0	0	0	0	0	1	0	0	0	0	0	0	0	0	0	0	0	0	0	0	0	0	0	0	0	0	0	0	0	0	0	0	0	0	0	0	0
SHC4	0	0	0	0	0	0	0	0	0	0	0	0	0	0	0	0	0	0	0	0	0	0	0	0	0	0	1	0	0	0	0	0	0	0	0	0	0	0	0	0	0	0	0	0	0	0	0	0	0
SHROOM2	0	0	0	0	0	0	0	0	0	0	0	0	0	0	0	0	0	0	0	0	0	0	0	0	0	0	0	0	0	0	0	0	0	0	0	0	0	0	0	0	0	0	0	0	0	0	0	0	0
SIX1	0	0	0	0	0	0	0	0	0	0	0	0	0	0	0	0	0	0	0	0	0	0	0	0	0	0	0	0	0	0	0	0	0	0	0	0	0	0	0	0	0	0	0	0	0	0	0	0	0
SIX2	0	0	0	0	0	0	0	0	0	0	0	0	0	0	0	0	0	0	0	0	0	0	0	0	0	0	0	0	0	0	0	0	0	0	0	0	0	0	0	0	0	0	0	0	0	0	0	0	0
SLC13A4	0	0	0	0	0	0	0	0	0	0	0	0	0	0	0	0	0	0	0	0	0	0	0	0	0	0	0	0	0	0	0	0	0	0	0	0	0	0	0	0	0	0	0	0	0	0	0	0	0
SLC17A8	0	0	0	0	0	0	0	0	0	0	0	0	0	0	0	0	0	0	0	0	0	0	0	0	0	0	0	0	0	0	0	0	0	0	0	0	0	0	0	0	0	0	0	0	0	0	0	0	0
SLC1A3	0	0	0	0	0	0	0	0	0	0	0	0	0	0	0	0	0	0	0	0	0	0	0	0	0	0	0	0	0	0	0	0	0	0	0	0	0	0	0	0	0	0	0	0	0	0	0	0	0
SLC26A5	0	0	0	0	0	0	0	0	0	0	0	0	0	0	0	0	0	0	0	0	0	0	0	0	0	0	0	0	0	0	1	0	0	0	0	0	0	0	0	0	0	0	0	0	0	0	0	0	0
SLC52A3	0	0	1	0	0	0	0	0	1	0	0	0	0	0	0	0	0	0	0	0	0	0	0	0	0	0	0	0	0	0	0	0	0	0	0	0	0	0	0	0	0	0	0	0	0	0	0	0	0
SOD1	0	0	0	0	0	0	0	0	0	0	0	0	0	0	0	0	0	0	0	0	0	0	0	0	0	0	0	0	0	0	0	0	0	0	0	0	0	0	0	0	0	0	0	0	0	0	0	0	0
SRRM4	0	0	0	0	0	0	0	0	0	0	0	0	0	0	1	0	0	0	0	0	0	0	0	0	0	0	0	0	0	0	0	0	0	0	0	0	0	0	0	0	0	0	0	0	0	0	0	0	0
STOX1	0	0	0	0	0	0	0	0	0	0	0	0	0	0	0	0	1	0	0	0	0	0	0	0	0	0	0	0	0	0	1	0	0	0	0	0	0	0	1	1	0	0	0	0	0	1	0	0	0
STRBP	0	0	0	0	0	0	0	0	0	0	0	0	0	0	0	0	0	0	0	0	0	0	0	0	0	0	1	0	0	0	0	0	0	0	0	0	0	0	0	0	0	0	0	0	0	0	0	0	0
STRC	0	0	0	0	0	0	0	0	0	0	0	0	0	0	0	0	0	0	0	0	0	0	0	0	0	0	0	0	0	0	0	0	0	0	0	0	1	0	0	0	0	0	0	0	0	0	0	0	0
TGFB2	0	0	0	0	0	0	0	0	0	0	0	0	0	0	0	0	0	0	0	0	0	0	0	0	0	0	0	0	0	0	0	0	0	0	0	0	0	0	0	0	0	0	0	0	0	0	0	0	0
TMC1	0	0	0	0	0	0	0	0	0	0	0	0	0	0	0	0	0	0	0	0	0	0	0	0	0	0	0	0	0	0	0	0	0	0	0	0	0	0	0	0	0	0	0	0	0	0	0	0	0
TMIE	0	0	0	0	0	0	0	0	0	0	0	0	0	0	0	0	0	0	0	0	0	0	0	0	0	0	0	0	0	0	0	0	0	0	0	0	0	0	0	0	0	0	0	0	0	0	0	0	0
TMPRSS3	0	0	0	0	0	0	0	0	0	0	0	0	0	0	0	0	0	0	0	0	0	0	0	0	0	0	0	0	0	0	0	0	0	0	0	0	0	0	0	0	0	0	0	0	0	0	0	0	0
TTC8	0	0	0	0	0	0	0	0	0	0	0	0	0	0	0	0	0	0	0	0	0	0	0	0	0	0	0	0	0	0	0	0	0	0	0	0	0	0	0	0	0	0	0	0	0	0	0	0	0
TUB	0	0	0	0	0	0	0	0	0	0	0	0	0	0	0	0	0	0	0	0	0	0	0	0	0	0	0	0	0	0	0	0	0	0	0	0	0	0	0	0	0	0	0	0	0	0	0	0	0
TWF2	0	0	0	0	0	0	0	0	0	0	0	0	0	0	0	0	0	0	0	0	0	0	0	0	0	0	0	0	0	0	0	0	0	0	0	0	0	0	0	0	0	0	0	0	0	0	0	0	0
TYR	0	0	0	0	0	0	0	0	0	0	0	0	0	0	0	0	0	0	0	0	0	0	0	0	0	0	0	0	0	0	0	0	0	0	0	0	0	0	0	0	0	0	0	0	0	0	0	0	0
USH1G	0	0	0	0	0	0	0	0	0	0	0	0	0	0	0	0	0	0	0	0	0	0	0	0	0	0	0	0	0	0	0	0	0	0	0	0	0	0	0	0	0	0	0	0	0	0	0	0	0
USH2A	0	0	0	0	0	0	0	1	0	0	0	0	0	0	0	0	0	1	0	0	0	0	0	0	0	0	0	0	0	0	0	0	0	0	0	0	0	0	0	0	0	0	0	0	0	0	0	0	0
VANGL2	0	0	0	0	0	0	0	0	0	0	0	0	0	0	0	0	0	0	0	0	0	0	0	0	0	0	0	0	0	0	0	0	0	0	0	0	0	0	0	0	0	0	0	0	0	0	0	0	0
WDR19	0	0	0	0	0	0	0	0	0	0	0	0	0	0	0	0	1	0	0	0	0	0	0	0	0	0	0	0	0	0	0	0	0	0	0	0	0	0	0	0	0	0	0	0	0	0	0	0	0
WFS1	0	0	0	0	0	0	0	0	0	0	0	0	0	0	0	0	0	0	0	0	0	0	0	0	0	0	0	0	0	0	1	0	0	0	0	0	0	0	0	0	0	0	0	0	0	0	0	0	0
ZFHX4	0	0	0	0	0	0	0	0	0	0	0	0	0	0	0	0	0	0	0	0	0	0	0	0	0	0	0	0	0	0	0	0	0	0	0	0	0	0	0	0	0	0	0	0	0	0	0	0	0
Total	0	2	2	0	2	1	1	6	3	1	1	0	1	2	5	0	3	6	0	2	0	0	0	0	0	0	2	1	3	1	9	4	3	0	3	0	4	0	3	1	1	2	0	2	0	1	1	0	0
[truncated: 8 more columns]

## Sheet: S16
Table S16 QUAST-LG metrics used in the PCA
